# Supplementary material for: Discovery of novel eGFR-associated multiple independent signals using a quasi-adaptive method
Source: Front Genet. 2022 Oct 31;13:997302. doi: 10.3389/fgene.2022.997302 (PMC9660290; doi:10.3389/fgene.2022.997302)
Supplement: Supplementary file 2 [file Table1.XLSX]

## Sheet: ST1
SupplementaryTable 1: Characteristics of the 190 independent GWAS regions used as basis for the quasi-adaptive method
Index SNP	Chr	Position (b37)	Begin region	End region	r2	D[bp]
rs6667182	1	15914545	15414545	16414545	5.63507e-06	2893408
rs11261022	1	18807953	18307953	19307953	7.93385e-06	4894578
rs9887775	1	23702531	23202531	24202531	2.93112e-07	22336546
rs499600	1	46039077	45539077	47081933	0.0011899	1963370
rs688540	1	48002447	47502447	48502447	0.000117941	8713461
rs2792796	1	56715908	55218708	57215908	1.97924e-06	26241963
rs1887252	1	82957871	82457871	83457871	7.96246e-06	11093040
rs7543734	1	94050911	93550911	94550911	2.84793e-07	6757452
rs11166440	1	100808363	100308363	101308363	4.21744e-05	9037915
rs407102	1	109846278	109346278	110346278	2.68869e-05	3412015
rs12736457	1	113258293	112758293	113758293	2.06733e-06	37682332
rs267738	1	150940625	149776022	151440625	4.73115e-05	12798325
rs3845534	1	163738950	163238950	164238950	2.04084e-05	6910327
rs4656220	1	170649277	170149277	171149277	2.60165e-06	10256417
rs3795503	1	180905694	180405694	181405694	2.55338e-05	3766404
rs78444298	1	184672098	184172098	185172098	0.000758102	1986114
rs1119066	1	186658212	186158212	187158212	5.51987e-07	14358084
rs3850625	1	201016296	200516296	201516296	1.07404e-06	7034827
rs78986840	1	208051123	207551123	208551123	9.74715e-05	6693770
rs7535253	1	214744893	214244893	215244893	1.57925e-05	6246278
rs7514450	1	220991171	220491171	221491171	2.02785e-05	22478498
rs2490391	1	243469669	242969669	243969669	2.32355e-05	-
rs3791221	2	226933	0	726933	6.76362e-08	11888546
rs1595810	2	12115479	11615479	12615479	7.99206e-06	3666992
rs807624	2	15782471	15282471	17215408	1.1331e-05	2893794
rs4567937	2	18676265	18176265	19176265	0.000301184	9064972
rs780094	2	27741237	27241237	28917504	5.66452e-05	12938912
rs2301343	2	40680149	40180149	41180149	2.12702e-05	2753108
rs10865189	2	43433257	42933257	43933257	1.46717e-05	11487711
rs168505	2	54920968	54420968	55420968	3.39296e-05	18974797
rs6546869	2	73895765	72872212	74395765	4.13633e-05	47040727
rs140179699	2	120936492	120436492	121436492	0.000119883	1052392
rs11694902	2	121988884	121488884	122488884	3.57179e-05	26787554
rs12989250	2	148776438	148276438	149276438	0.000123883	3589337
rs10432479	2	152365775	151865775	152865775	5.76691e-06	7444916
rs7565830	2	159810691	159310691	160310691	0.000114579	10184890
rs35472707	2	169995581	169495581	170495581	0.000103472	6998002
rs187355703	2	176993583	176493583	177493583	0.000476586	1131559
rs34468415	2	178125142	177625142	178625142	5.59783e-05	10004527
rs75267082	2	188129669	187629669	188629669	6.3532e-05	23410838
rs1047891	2	211540507	211040507	212040507	9.9514e-05	6125281
rs1548945	2	217665788	217165788	218165788	1.70221e-06	2692410
rs1050816	2	220358198	219858198	220858198	1.70221e-06	6986009
rs13029395	2	227344207	226844207	227844207	1.81496e-05	-
rs6780429	3	30750404	30250404	31250404	8.04418e-08	7796322
rs9838792	3	38546726	38046726	39046726	0.000134053	9897090
rs7651407	3	48443816	47943816	48943816	0.077703	1128324
rs4625	3	49572140	49072140	50072140	0.00121704	3280757
rs35004449	3	52852897	52352897	53352897	0.000216192	11147567
rs66473811	3	64000464	63500464	64500464	5.54235e-06	57657129
rs9868185	3	121657593	121157593	122157593	2.8517e-05	14273993
rs3905668	3	135931586	135431586	137036835	5.33894e-05	5819224
rs1397764	3	141750810	141250810	142250810	6.98649e-05	44052722
rs112545201	3	185803532	184798868	186932839	1.12733e-05	-
rs363092	4	3196029	2696029	3696029	9.44882e-05	7076400
rs6833292	4	10272429	9772429	10772429	4.28864e-05	13540680
rs7667050	4	23813109	23313109	24313109	5.07021e-05	28874830
rs1910738	4	52687939	48563872	53187939	2.43918e-05	24713513
rs28817415	4	77401452	76901452	77901452	0.000113677	3763271
rs1458038	4	81164723	80664723	81664723	4.47325e-05	22647776
rs223308	4	103812499	103312499	104312499	2.26858e-06	5881427
rs7687209	4	109693926	109193926	110193926	6.73315e-06	5804531
rs71606723	4	115498457	114998457	115998457	1.54491e-05	-
rs6555317	5	498235	0	998235	5.60514e-08	34006042
rs13157326	5	34504277	34004277	35004277	0.000281902	4917459
rs11951093	5	39421736	38921736	40450266	5.19741e-05	13876980
rs79760705	5	53298716	52287358	53798716	0.000161142	14443322
rs55938024	5	67742038	67242038	68242038	1.54993e-05	10580612
rs3797537	5	78322650	77822650	78822650	7.95448e-05	53904019
rs12163971	5	132226669	131133355	132726669	0.000132791	44586735
rs3812036	5	176813404	176313404	177313404	0.000429632	-
rs6921580	6	7203714	6703714	7703714	4.65858e-05	24956242
rs3134605	6	32159956	31659956	32659956	3.32079e-07	2020341
rs144100226	6	34180297	33680297	34680297	1.9829e-06	7510526
rs13200335	6	41690823	41190823	42190823	3.04986e-05	2115786
rs881858	6	43806609	42787722	44306609	9.04233e-05	8823544
rs6458868	6	52630153	52130153	53130153	6.98944e-05	56387893
rs1268176	6	109018046	108518046	109518046	5.19046e-05	21338562
rs9375694	6	130356608	129856608	130856608	9.19931e-05	1525470
rs9375818	6	131882078	131382078	132382078	2.73086e-05	1967711
rs3822939	6	133849789	133349789	134349789	5.79948e-05	21008576
rs62432759	6	154858365	154358365	155358365	1.04186e-05	5774742
rs12207180	6	160633107	160133107	161133107	1.97734e-06	-
rs13230509	7	1286192	786192	1786192	0.000106512	15998385
rs4410790	7	17284577	16784577	17784577	1.37647e-05	15811111
rs6948759	7	33095688	32595688	33595688	1.07821e-06	13657996
rs700753	7	46753684	46253684	47253684	5.37985e-05	18856133
rs35072105	7	65609817	65109817	66611457	0.000207358	11843540
rs55759218	7	77453357	76953357	77953357	8.33817e-05	50003871
rs325442	7	127457228	126957228	127957228	4.94947e-05	1118858
rs3757387	7	128576086	128076086	130064134	9.94347e-06	22838955
rs10224002	7	151415041	150915041	151915041	4.10501e-05	4843138
rs2365286	7	156258179	155164686	156758179	1.61518e-05	-
rs2442604	8	6388533	5888533	6888533	1.62881e-05	2283429
rs11784052	8	8671962	7634809	11917493	2.87824e-05	15063085
rs4871905	8	23735047	23235047	24235047	3.65952e-10	63512162
rs10086569	8	87247209	85861082	87747209	3.04347e-05	39229664
rs2954017	8	126476873	125976873	126976873	0.000300085	-
rs10964603	9	20559727	20059727	21059727	0.000328144	13397064
rs544169	9	33956791	33456791	34456791	2.73923e-05	37475383
rs2039424	9	71432174	70932174	71932174	0.000344956	47834521
rs4836732	9	119266695	118766695	119766695	4.79115e-05	19843166
rs10122824	9	139109861	138609861	140603272	2.03762e-06	-
rs80282103	10	899071	399071	1399071	3.39e-05	28882727
rs6481598	10	29781798	29281798	30281798	4.87062e-06	21267229
rs3793805	10	51049027	50549027	51549027	9.05363e-05	1596397
rs10994860	10	52645424	52145424	53145424	8.99442e-05	17315006
rs7084764	10	69960430	69460430	70460430	1.67909e-07	9331438
rs816828	10	79291868	78791868	79791868	3.54469e-05	2917364
rs7095954	10	82209232	81709232	82709232	0.000247003	12630410
rs2068888	10	94839642	94339642	95339642	2.32722e-05	9733375
rs284859	10	104573017	104073017	105687746	1.79761e-07	21883980
rs10430743	10	126456997	125956997	126956997	6.40397e-05	-
rs233438	11	2794392	1678330	3294392	2.15199e-05	2777505
rs396341	11	5571897	5071897	6071897	1.59487e-06	4318155
rs12361687	11	9890052	9390052	10390052	7.53194e-05	20870283
rs3925584	11	30760335	30260335	31924823	1.19158e-05	16650553
rs10838702	11	47410888	46910888	48750675	0.00567224	9998650
rs1783827	11	57409538	56909538	57909538	4.01661e-06	8051620
rs11227260	11	65461158	64961158	65961158	9.27861e-05	3451063
rs3018667	11	68912221	68412221	69412221	2.79153e-05	9111135
rs11237450	11	78023356	77523356	78523356	8.51281e-08	40943424
rs2509851	11	118966780	118466780	119466780	1.23124e-06	2678225
rs2156664	11	121645005	121145005	122145005	4.86735e-07	-
rs11062167	12	364739	0	864739	3.26405e-05	3027612
rs632887	12	3392351	2892351	3892351	2.35832e-05	1198749
rs11063193	12	4591100	4091100	5091100	7.16674e-05	7618103
rs117113238	12	12209203	11709203	12709203	6.62453e-06	3115828
rs10846157	12	15325031	14825031	15825031	0.000217814	33415824
rs2634675	12	48740855	48240855	49240855	3.66894e-05	9050978
rs7974833	12	57791833	57291833	58291833	1.32518e-05	54118386
rs10774625	12	111910219	111410219	112410219	7.16618e-06	-
rs41284816	13	50655989	50155989	51155989	9.58701e-05	21716535
rs303937	13	72372524	71872524	72872524	0.00029525	-
rs72683923	14	50735947	50235947	51235947	4.07352e-05	3682464
rs2071047	14	54418411	53918411	54918411	7.76352e-06	27434880
rs1569011	14	81853291	81353291	82353291	2.53636e-05	6976684
rs1028455	14	88829975	88329975	89329975	6.16431e-07	4242342
rs35629566	14	93072317	92572317	93572317	2.10237e-07	7680327
rs61993680	14	100752644	100252644	101252644	1.74785e-05	-
rs12913015	15	39305443	38805443	39805443	0.000133745	2094508
rs6492982	15	41399951	40899951	41899951	2.1772e-05	4260807
rs1153855	15	45660758	45160758	46160758	5.21634e-06	8301990
rs10851543	15	53962748	53462748	54462748	8.68435e-06	3831017
rs1994887	15	57793765	57293765	58293765	7.66596e-06	5786390
rs11071738	15	63580155	62308539	64080155	2.92627e-06	3883236
rs11071939	15	67463391	66963391	67963391	0.000190644	8841112
rs10851885	15	76304503	73624543	77317788	3.51332e-05	8886771
rs7169629	15	85191274	84691274	85691274	0.000103493	-
rs113956264	16	1997004	1497004	2497004	0.00015297	1750038
rs1635404	16	3747042	3247042	4247042	0.000106214	16645290
rs77924615	16	20392332	19892332	20892332	9.09984e-07	31368752
rs12920176	16	51761084	51261084	52261084	0.000213006	1428588
rs7203398	16	53189672	52689672	53689672	3.07975e-05	15133443
rs7185391	16	68323115	67823115	68823115	0.000199463	1472208
rs56140069	16	69795323	69295323	70295323	0.0142945	1848346
rs62053077	16	71643669	71143669	72143669	0.00647365	1380607
rs1858800	16	73024276	72524276	73524276	1.59785e-05	6918403
rs28581385	16	79942679	79442679	80442679	7.44779e-05	9765324
rs154656	16	89708003	89208003	90208003	1.60036e-05	-
rs1242484	17	17351643	16851643	17851643	5.03791e-06	2085544
rs2252281	17	19437187	18937187	19937187	1.97605e-05	15445811
rs2411192	17	34882998	34382998	35382998	3.31314e-05	2813854
rs4794814	17	37696852	37196852	38196852	2.05887e-05	19058371
rs35662455	17	56755223	56255223	57255223	0.000117565	2694882
rs11657044	17	59450105	58417399	59950105	0.000202244	6977591
rs6501468	17	66427696	65927696	66927696	6.39888e-06	-
rs1719934	18	5585158	5085158	6085158	0.000154063	40896912
rs2337143	18	46482070	45982070	46982070	2.399e-05	12846864
rs1377164	18	59328934	58828934	59828934	3.06423e-06	17827603
rs8096658	18	77156537	76656537	77656537	1.17962e-05	-
rs3111316	19	13038415	12538415	13538415	2.67429e-06	20364004
rs8101667	19	33402419	32902419	33902419	8.12733e-05	4755550
rs113445505	19	38157969	36517633	38657969	9.17491e-06	11056501
rs281380	19	49214470	48714470	49714470	1.48954e-05	-
rs62187541	20	1340244	840244	1840244	3.19605e-06	6962876
rs1509117	20	8303120	7803120	8803120	3.71742e-05	24853622
rs6088528	20	33156742	32656742	34245046	6.68005e-05	9877274
rs736820	20	43034016	42534016	43534016	2.42778e-05	9697386
rs6127099	20	52731402	52231402	53231402	1.47795e-06	3411767
rs2235826	20	56143169	55643169	56643169	6.1599e-05	4748947
rs2236521	20	60892116	60392116	61392116	1.10739e-05	1461817
rs2261092	20	62353933	61853933	63411019	6.28485e-05	-
rs2823139	21	16576783	16076783	17076783	5.27007e-06	18779923
rs2834317	21	35356706	34856706	35856706	0.000179688	2461435
rs2244237	21	37818141	37318141	38318141	3.20905e-05	-
rs80576	22	36539804	36039804	37039804	2.54677e-05	2058430
rs2267372	22	38598234	38098234	39098234	0.000298093	2286428
rs112880707	22	40884662	40384662	41384662	2.31867e-05	2228156
rs1883991	22	43112818	42612818	43612818	-	-
The table contains the list of 190 primary index SNPs. r2: pairwise LD correlation between index SNP in row (i) and index SNP in row (i+1) using UKBB reference sample; D[bp]: the distance between index SNP in row (i) and index SNP in row (i+1).

## Sheet: ST2
Supplementary Table 2: Summary of conditional association analyses included in the replication and colocalization analyses.
#	Chr	Index SNP	Secondary signal	Tertiary signal	Signal of 4th	Signal of 5th	Signal of 6th	Covariates in conditional association analysis
								Replication	Colocalization
1	2	rs807624	rs4441471	rs807574*	-	-	-	rs807624 and rs4441471	rs807624 and rs4441471
2	2	rs35472707	rs3845731	rs4668134	rs2075251*	-	-	rs35472707, rs3845731, and rs4668134	rs35472707, rs3845731, and rs4668134
3	3	rs1397764	rs147877018*	-	-	-	-	rs1397764	rs1397764
4	4	rs7667050	rs59664098	-	-	-	-	rs7667050	-
5	6	rs6921580	rs3904600*	-	-	-	-	rs6921580	rs6921580
6	6	rs881858	rs10498755	rs833805	rs6912283*	-	-	rs881858, rs10498755, and rs833805	rs881858, rs10498755, and rs833805
7	6	rs12207180	rs316010	rs9457825	rs3798167	rs76426793*	-	rs12207180, rs316010, rs9457825, and rs3798167	rs12207180, rs316010, rs9457825, and rs3798167
8	7	rs700753	rs12111979	-	-	-	-	rs700753	-
9	7	rs3757387	rs62491533	rs13227214*	-	-	-	rs3757387 and rs62491533	rs3757387 and rs62491533
10	7	rs2365286	rs6971211	rs117027107	rs6976733	rs2695565a*	rs6951593b*	(rs2365286, rs6971211, rs117027107, rs6976733, and rs6951593)a	(rs2365286, rs6971211, rs117027107, rs6976733, and rs6951593)a
								(rs2365286, rs6971211, rs117027107, rs6976733, rs2695565)b	(rs2365286, rs6971211, rs117027107, rs6976733, rs2695565)b
11	8	rs10086569	rs4566*	-	-	-	-	rs10086569	rs10086569
12	9	rs2039424	rs7019089	rs7035892a	rs4745268b*	-	-	(rs2039424, rs7019089, and rs4745268)a	-
								(rs2039424 and rs7019089)b	(rs2039424 and rs7019089)b
13	11	rs233438	rs11564722	rs81205a*	rs1056819b*	-	-	(rs233438, rs11564722, and rs1056819)a	(rs233438, rs11564722, and rs1056819)a
								(rs233438, rs11564722, and rs81205)b	(rs233438, rs11564722, and rs81205)b
14	11	rs3925584	rs55733296	rs294345	-	-	-	rs3925584 and rs55733296	-
15	11	rs11227260	rs34400381	rs1193692*	-	-	-	rs11227260 and rs34400381	rs11227260 and rs34400381
16	12	rs11062167	rs2300127	-	-	-	-	rs11062167	-
17	12	rs10846157	rs11056376*	-	-	-	-	rs10846157	rs10846157
18	12	rs2634675	rs3730071*	-	-	-	-	rs2634675	rs2634675
19	15	rs1153855	rs68087211	rs4775830*	-	-	-	rs1153855 and rs68087211	rs1153855 and rs68087211
20	15	rs10851885	rs2472297	rs4886747	rs55665712	rs4886425	-	rs10851885, rs2472297, rs4886747, and rs55665712	-
21	16	rs113956264	rs438339	-	-	-	-	rs113956264	-
22	20	rs6127099	rs2762943	rs75041355a	rs2585441b*	-	-	(rs6127099, rs2762943, rs2585441)a	-
								(rs6127099, rs2762943)b	(rs6127099,rs2762943)b
23	20	rs2261092	rs4408777	rs72629024	rs6062357*	-	-	rs2261092, rs4408777, and rs72629024	rs2261092, rs4408777, and rs72629024
This table contains the list of known index SNPs and known and novel independent eGFR-associated signals across 23 regions. Covariate in conditional association analysis: the variants used as covariates in conditional analysis for replication and colocalization. Replication run for independent signals identified by quasi-adaptive method, shown in bold font. Asterisk shows the replicated independe…

## Sheet: ST3
Supplementary Table 3: Summary of secondary signals identified by the quasi-adaptive method.
Chr	Secondary	Index	Known	D[bp]	r2	Pos (b37)	EA	EAF	GWAS-MA			GCTA			α -threshold	Previous report of eGFR	Corr
									Effect	Se	P	Effect	Se	P
1	rs17413465	rs2792796	yes	-997200	0.001	55718708	A	0.18	0.002518	0.0004434	1.355e-08	0.00242333	0.000443124	4.53209e-08	7.36771e-08	-	-
1	rs7528419	rs407102	yes	-29086	0.03	109817192	A	0.78	0.003083	0.0004184	1.712e-13	0.00248863	0.000412005	1.5385e-09	2.36648e-07	-	-
2	rs4441471	rs807624	yes	932937	0	16715408	A	0.72	0.002201	0.0003847	1.055e-08	0.00214002	0.000384655	2.64437e-08	7.36465e-08	-	-
2	rs11884742	rs10865189	yes	365535	0.014	43798792	A	0.3	-0.002327	0.0003711	3.611e-10	-0.00203621	0.000368863	3.38547e-08	7.407e-08	-	-
2	rs17050272	rs140179699	yes	369948	0	121306440	A	0.43	-0.002161	0.0003562	1.29e-09	-0.00214173	0.0003562	1.82428e-09	7.36465e-08	-	-
2	rs113572081	rs10432479	yes	-130246	0	152235529	C	0.14	-0.002741	0.0005026	4.921e-08	-0.0027449	0.000502612	4.72729e-08	7.36465e-08	-	-
2	rs3845731	rs35472707	yes	191524	0.001	170187105	A	0.21	0.002946	0.000432	9.07e-12	0.00282836	0.000431824	5.76163e-11	7.36771e-08	-	-
2	rs863678	rs187355703	yes	-19479	0.014	176974104	T	0.64	-0.002584	0.0003742	5.035e-12	-0.00223454	0.000372123	1.91512e-09	2.35157e-07	-	-
2	rs77487929	rs1548945	yes	305233	0.008	217971021	T	0.14	0.002465	0.0005094	1.296e-06	0.00290549	0.000507592	1.04006e-08	7.389e-08	-	-
3	rs147877018	rs1397764	no	62539	0.031	141813349	A	0.081	-0.004736	0.0006664	1.183e-12	-0.00349242	0.00065849	1.13489e-07	1.32866e-07	-	-
3	rs6779368	rs112545201	yes	-504664	0.013	185298868	A	0.66	0.003316	0.0004123	8.781e-16	0.00297063	0.000410234	4.44399e-13	7.40401e-08	-	-
4	rs59664098	rs7667050	no	50300	0.001	23863409	A	0.07	-0.003717	0.0007185	2.297e-07	-0.00384433	0.000718198	8.66307e-08	1.31278e-07	-	-
4	rs72655601	rs28817415	yes	-180205	0.111	77221247	T	0.25	0.005262	0.0004106	1.351e-37	0.00242614	0.000389157	4.53719e-10	7.67148e-08	-	-
5	rs10461725	rs11951093	yes	15393	0.255	39437129	C	0.66	-0.005117	0.0003753	2.555e-42	-0.0022207	0.000325753	9.28759e-12	2.53843e-07	-	-
5	rs269414	rs79760705	yes	-253275	0.012	53045441	C	0.48	-0.002048	0.0003529	6.526e-09	-0.00242031	0.000351009	5.37469e-12	7.40102e-08	-	-
5	rs78660602	rs55938024	yes	301856	0.006	68043894	A	0.9	-0.005728	0.0005961	7.394e-22	-0.00529391	0.000594761	5.53921e-19	7.38295e-08	-	-
5	rs115926813	rs12163971	yes	-436007	0.001	131790662	A	0.04	-0.005442	0.0008957	1.236e-09	-0.0052893	0.000895457	3.48793e-09	7.36771e-08	-	-
6	rs3904600	rs6921580	no	-94049	0.107	7109665	C	0.37	0.002749	0.0003649	4.912e-14	0.00184034	0.000345194	9.75114e-08	1.36511e-07	-	-
6	rs9391855	rs3134605	yes	-10155	0.019	32149801	T	0.055	0.005461	0.0008255	3.706e-11	0.00467493	0.000818491	1.11892e-08	2.35628e-07	-	-
6	rs10498755	rs881858	yes	-475853	0.001	43330756	T	0.083	-0.004914	0.0006297	6.043e-15	-0.00459528	0.000629365	2.84669e-13	7.36771e-08	-	-
6	rs3777891	rs3822939	yes	361493	0.003	134211282	T	0.32	0.002287	0.0003848	2.775e-09	0.00213377	0.000384355	2.83136e-08	7.37383e-08	-	-
6	rs316010	rs12207180	yes	41450	0.017	160674557	T	0.89	-0.007926	0.0005648	9.586e-45	-0.00680562	0.000560465	6.26454e-34	2.35441e-07	-	-
7	rs12111979	rs700753	no	59613	0.17	46813297	T	0.42	0.00041	0.0003468	0.2376	0.00169916	0.000316679	8.06954e-08	1.39202e-07	-	-
7	rs62491533	rs3757387	yes	988048	0.001	129564134	T	0.83	-0.002741	0.0004576	2.108e-09	-0.00283222	0.000457478	5.98088e-10	7.36771e-08	-	-
7	rs6971211	rs2365286	yes	-593493	0	155664686	T	0.41	-0.002867	0.0003635	3.1e-15	-0.00285892	0.000363519	3.70376e-15	7.36465e-08	-	-
8	rs4841133	rs11784052	yes	511702	0.071	9183664	A	0.095	-0.002075	0.0005993	0.0005353	-0.00331758	0.000577426	9.16679e-09	7.56796e-08	-	-
8	rs1436147	rs4871905	yes	-16719	0.06	23718328	A	0.074	-0.001605	0.0006667	0.01605	-0.00364377	0.000646204	1.71313e-08	2.39323e-07	-	-
8	rs4566	rs10086569	no	-886127	0.002	86361082	T	0.61	0.002033	0.000355	1.028e-08	0.0019228	0.000354649	5.90309e-08	7.37077e-08	-	-
9	rs7019089	rs2039424	yes	-325155	0	71107019	A	0.85	-0.003792	0.0005056	6.364e-14	-0.00381622	0.000505623	4.4347e-14	7.36465e-08	rs10465187	0.99598
9	rs28404308	rs10122824	yes	993411	0	140103272	A	0.62	0.002727	0.0004545	1.983e-09	0.00274241	0.000454515	1.60255e-09	7.36465e-08	-	-
11	rs11564722	rs233438	yes	-616062	0	2178330	T	0.24	0.00382	0.0004343	1.41e-18	0.00382358	0.000434333	1.32812e-18	7.36465e-08	-	-
11	rs55733296	rs3925584	yes	-5498	0.045	30754837	A	0.042	-0.00925	0.0010496	1.227e-18	-0.012049	0.00103465	2.41899e-31	4.24076e-07	-	-
11	rs34400381	rs11227260	yes	-317266	0.002	65143892	A	0.043	0.006867	0.0009293	1.471e-13	0.00655122	0.000928678	1.7341e-12	7.37077e-08	-	-
12	rs2300127	rs11062167	no	-49290	0.011	315449	T	0.57	0.002325	0.0003637	1.623e-10	0.00188182	0.000361874	1.99067e-07	2.34873e-07	-	-
12	rs7953798	rs632887	yes	-40507	0.041	3351844	T	0.091	-0.004817	0.0006146	4.607e-15	-0.00368177	0.000602459	9.88594e-10	2.37647e-07	rs116646608	0.997574
12	rs11056376	rs10846157	no	-17637	0.02	15307394	A	0.91	0.004043	0.0006515	5.428e-10	0.00335836	0.000646245	2.02821e-07	2.35722e-07	-	-
12	rs3730071	rs2634675	no	427943	0.001	49168798	A	0.029	-0.005848	0.0011219	1.861e-07	-0.00604113	0.00112161	7.19957e-08	7.36771e-08	-	-
13	rs1638703	rs41284816	yes	432367	0.003	51088356	C	0.26	0.002262	0.0003905	6.917e-09	0.0021171	0.000389854	5.61943e-08	7.37383e-08	rs157173	0.991788
14	rs78748659	rs2071047	yes	155127	0.002	54573538	A	0.047	0.004394	0.000823	9.327e-08	0.00460101	0.000822223	2.19588e-08	7.37077e-08	-	-
14	rs3814828	rs35629566	yes	334385	0	93406702	A	0.38	0.002211	0.0003693	2.131e-09	0.00219636	0.000369304	2.72639e-09	7.36465e-08	-	-
15	rs68087211	rs1153855	yes	-18171	0.26	45642587	T	0.14	-0.010094	0.0005152	1.891e-85	-0.00400031	0.00045136	7.8038e-19	2.54165e-07	-	-
15	rs1908188	rs1994887	yes	42360	0.114	57836125	A	0.31	-0.001461	0.0003806	0.0001231	-0.00221796	0.000358871	6.39547e-10	2.43792e-07	-	-
15	rs956006	rs11071738	yes	-771616	0.001	62808539	T	0.34	0.002191	0.0003761	5.721e-09	0.00225658	0.000376002	1.95486e-09	7.36771e-08	-	-
15	rs2472297	rs10851885	yes	-1276623	0.013	75027880	T	0.26	0.003857	0.0004234	8.21e-20	0.00330423	0.000421001	4.21054e-15	4.15536e-08	-	-
16	rs438339	rs113956264	no	6421	0.001	2003425	T	0.88	0.003549	0.0006526	5.357e-08	0.0034187	0.000652337	1.59971e-07	4.16781e-07	-	-
16	rs34882080	rs77924615	yes	-30891	0.373	20361441	A	0.81	-0.009032	0.0004417	6.29e-93	-0.00361233	0.000360239	1.15305e-23	2.52002e-07	-	-
17	rs3744139	rs1242484	yes	-305910	0	17045733	T	0.66	0.00228	0.0003631	3.389e-10	0.00230888	0.000363085	2.02973e-10	7.36465e-08	-	-
17	rs111653425	rs2252281	yes	37688	0.012	19474875	T	0.013	-0.021769	0.001995	1.014e-27	-0.0197874	0.00198766	2.39585e-23	2.34968e-07	-	-
17	rs12449642	rs4794814	yes	-235703	0.078	37461149	A	0.79	0.00578	0.0004569	1.135e-36	0.00404288	0.00044146	5.28798e-20	7.58659e-08	-	-
17	rs9905761	rs11657044	yes	-210846	0	59239259	T	0.19	0.005439	0.0004343	5.529e-36	0.00538037	0.000434342	3.05796e-35	7.36465e-08	rs11079418	0.999017
20	rs2762943	rs6127099	yes	59384	0.009	52790786	T	0.086	0.005626	0.0007506	6.614e-14	0.00489762	0.000748439	5.99841e-11	1.31711e-07	-	-
20	rs4408777	rs2261092	yes	352172	0.001	62706105	A	0.56	-0.002069	0.0003551	5.596e-09	-0.0021267	0.000354983	2.08561e-09	7.36771e-08	-	-
21	rs2403967	rs2823139	yes	221680	0	16798463	A	0.69	0.0021	0.0003828	4.116e-08	0.00210876	0.000382808	3.61596e-08	7.36465e-08	-	-
The table contains the list of significant secondary signals with corresponding index SNPs. Known: secondary signal was reported as independent SNP in the previous GWAS of eGFR; D[bp]: the distance between index SNP and secondary signal; r2: pairwise LD correlation between index SNP and secondary signal using UKBB reference sample; Pos: position of secondary signal; EA: effect allele of secondary…
										rs10086569, rs28506490, rs4288357, …

## Sheet: ST4
Supplementary Table 4: Summary of tertiary signals identified by the quasi-adaptive method.
Chr	Tertiary	Index	Known	D[bp]	r2	Pos (b37)	EA	EAF	GWAS-MA			GCTA			α -threshold	Signal of previous GWAS	Corr
									Effect	Se	P	Effect	Se	P
2	rs807574	rs807624	no	24768	0.055	15807239	A	0.6	0.001142	0.0003586	0.001446	0.00187448	0.000349386	8.09132e-08	7.62449e-07	-	-
2	rs4668134	rs35472707	yes	210481	0.001	170206062	A	0.98	-0.010187	0.0015925	1.584e-10	-0.00911353	0.00158826	9.57667e-09	2.35153e-07	-	-
3	rs11919484	rs112545201	yes	629307	0	186432839	T	0.31	-0.002321	0.0003711	3.981e-10	-0.00229617	0.000371082	6.10197e-10	2.35055e-07	-	-
5	rs495237	rs11951093	yes	528530	0.007	39950266	T	0.25	0.002861	0.0003967	5.471e-13	0.00240452	0.000395375	1.18982e-09	2.35735e-07	-	-
5	rs1664795	rs79760705	yes	-13875	0.009	53284841	T	0.37	-0.001909	0.0003549	7.543e-08	-0.00205477	0.000352126	5.36813e-09	7.49024e-07	-	-
6	rs833805	rs881858	yes	223402	0	44030011	A	0.11	0.003932	0.0006375	6.943e-10	0.00395789	0.000637432	5.32826e-10	2.35055e-07	-	-
6	rs9457825	rs12207180	yes	-129485	0.021	160503622	A	0.38	-0.001956	0.0003534	3.111e-08	-0.00318335	0.000348013	5.84153e-20	2.37068e-07	-	-
7	rs13227214	rs3757387	no	164269	0.057	128740355	C	0.46	-0.002437	0.0003425	1.124e-12	-0.00180835	0.000333047	5.64475e-08	2.40332e-07	-	-
7	rs117027107	rs2365286	yes	-612170	0	155646009	A	0.87	-0.003035	0.0005617	6.566e-08	-0.00342382	0.000560078	9.77101e-10	2.35055e-07	-	-
9	rs7035892	rs2039424	no	107868	0.089	71540042	A	0.84	0.005286	0.0006185	1.271e-17	0.00368429	0.000606353	1.23107e-09	2.43058e-07	-	-
11	rs81205	rs233438	no	4412	0.261	2798804	A	0.54	0.00344	0.0003752	4.732e-20	0.0017607	0.000333373	1.28153e-07	1.44577e-06	-	-
11	rs294345	rs3925584	no	-93675	0.012	30666660	T	0.067	-0.005665	0.0007423	2.32e-14	-0.0034736	0.000678029	3.00578e-07	4.20888e-07	-	-
11	rs1193692	rs11227260	no	42911	0.025	65504069	A	0.6	-0.002711	0.0004617	4.325e-09	-0.00235548	0.000458942	2.8604e-07	7.5383e-07	-	-
12	rs79302180	rs632887	yes	-34213	0.085	3358138	T	0.064	-0.005536	0.0007233	1.953e-14	-0.00421894	0.000690206	9.80338e-10	7.70606e-07	-	-
15	rs4775830	rs1153855	no	-127414	0.167	45533344	A	0.43	-0.001726	0.0003548	1.143e-06	0.00190488	0.000325115	4.654e-09	2.49128e-07	-	-
15	rs4886747	rs10851885	yes	-153422	0.07	76151081	A	0.82	-0.004355	0.0004646	7.032e-21	-0.00300191	0.000449832	2.4994e-11	2.41458e-07	rs335681	0.817665
17	rs11078921	rs4794814	yes	212015	0.071	37908867	A	0.34	0.001655	0.0003755	1.044e-05	0.00214131	0.000348865	8.36002e-10	2.41544e-07	-	-
17	rs729781	rs11657044	yes	36694	0.212	59486799	A	0.27	-0.00553	0.0003878	3.923e-46	-0.00281525	0.000345923	4.00621e-16	8.01064e-07	-	-
20	rs75041355	rs6127099	no	6360	0.056	52737762	A	0.034	0.008308	0.0010972	3.661e-14	0.00585637	0.0010734	4.87204e-08	1.35903e-06	-	-
20	rs72629024	rs2261092	yes	-201414	0.002	62152519	C	0.84	0.003403	0.0005727	2.817e-09	0.00325858	0.000572199	1.23493e-08	2.3525e-07	-	-
The table contains the list of significant tertiary signals with corresponding index SNPs. Known: tertiary signal was reported as independent SNP in the previous GWAS of eGFR; D[bp]: the distance between index SNP and tertiary signal; r2: pairwise LD correlation between index SNP and tertiary signal using UKBB reference sample; Pos: position of tertiary signal; EA: effect allele of tertiary signa…

## Sheet: ST5
Supplementary Table 5: Summary of signals of 4th identified by the quasi-adaptive method
Chr	Signal of 5th	Index	Known	D[bp]	r2	Pos (b37)	EA	EAF	GWAS-MA			GCTA			α -threshold	Signal of previous GWAS
									Effect	Se	P	Effect	Se	P
2	rs2075251	rs35472707	no	15877	0.016	170011458	A	0.75	-0.002753	0.000403	8.412e-12	-0.00211718	0.000398979	1.11748e-07	1.758e-06	-	-
6	rs6912283	rs881858	no	-442115	0	43364494	A	0.56	-0.00087	0.0003517	0.01338	-0.00176609	0.00033002	8.72447e-08	5.50129e-07	-	-
6	rs3798167	rs12207180	yes	-65179	0.019	160567928	T	0.21	-0.002179	0.0004329	4.797e-07	-0.00306797	0.000420271	2.87772e-13	9.87828e-07	-	-
7	rs6976733	rs2365286	yes	-143584	0.006	156114595	A	0.13	0.003119	0.0005152	1.412e-09	0.00285734	0.000513711	2.66475e-08	5.51495e-07	-	-
9	rs4745268	rs2039424	no	-26649	0.107	71405525	T	0.31	0.003537	0.0003963	4.451e-19	0.00217141	0.000378948	1.00373e-08	1.81693e-06	-	-
11	rs1056819	rs233438	no	155469	0.002	2949861	T	0.2	-0.002076	0.0004377	2.099e-06	-0.00228864	0.000437153	1.64695e-07	5.50586e-07	-	-
12	rs28375006	rs632887	yes	-148901	0	3243450	C	0.17	-0.002681	0.0004641	7.603e-09	-0.00286211	0.000463511	6.6231e-10	5.50129e-07	-	-
15	rs55665712	rs10851885	yes	-278	0.009	76304225	A	0.98	-0.008992	0.0011371	2.608e-15	-0.00497328	0.00107963	4.09552e-06	5.56554e-06	rs57737646	0.99246
20	rs2585441	rs6127099	no	6553	0.056	52737955	C	0.19	-0.003899	0.0005201	6.572e-14	-0.00245446	0.000509398	1.44741e-06	3.1807e-06	-	-
20	rs6062357	rs2261092	no	538806	0.001	62892739	T	0.45	0.001962	0.0003506	2.193e-08	0.00187879	0.000350408	8.243e-08	5.50358e-07	-	-
The table contains the list of significant signal of 4th with corresponding index SNPs. Known: Signal of 4th was reported as independent SNP in the previous GWAS of eGFR; D[bp]: the distance between index SNP and signal of 4th; r2: pairwise LD correlation between index SNP and signal of 4th using UKBB reference sample; Pos: position of signal of 4th; EA: effect allele ofsignal of 4th; EAF: freque…

## Sheet: ST6
Supplementary Table 6: Summary of signals of 5th identified by the quasi-adaptive method.
Chr	Signal of 5th	Index	Known	D[bp]	r2	Pos (b37)	EA	EAF	GWAS-MA			GCTA			α -threshold
									Effect	Se	P	Effect	Se	P
6	rs76426793	rs12207180	no	-66715	0.005	160566392	A	0.12	-0.002198	0.0005409	4.854e-05	-0.00234316	0.000483945	1.28677e-06	1.72587e-06
7	rs2695565	rs2365286	no	139133	0	156397312	A	0.2	0.002235	0.0004492	6.538e-07	0.00225191	0.000448912	5.26544e-07	9.66611e-07
15	rs4886425	rs10851885	no	-2179960	0.001	74124543	A	0.17	-0.002704	0.0004603	4.259e-09	-0.00231496	0.000459029	4.57897e-07	5.42718e-07
The table contains the list of significant signal of 5th with corresponding index SNPs. Known: Signal of 5th was reported as independent SNP in the previous GWAS of eGFR; D[bp]: the distance between index SNP and signal of 5th; r2: pairwise LD correlation between index SNP and signal of 5th using UKBB reference sample; Pos: position of signal of 5th; EA: effect allele ofsignal of 5th; EAF: freque…

## Sheet: ST7
Supplementary Table 7: Summary of signals of 6th identified by the quasi-adaptive method.
Chr	Signal of 6th	Index	Known	D[bp]	r2	Pos (b37)	EA	EAF	GWAS-MA			GCTA			α -threshold
									Effect	Se	P	Effect	Se	P
7	rs6951593	rs2365286	no	12546	0.11	156270725	A	0.047	0.005968	0.0009578	4.648e-10	0.00422877	0.000916022	3.90353e-06	7.68789e-06
The table contains the list of significant signal of 6th with corresponding index SNPs. Known: Signal of 6th was reported as independent SNP in the previous GWAS of eGFR; D[bp]: the distance between index SNP and signal of 6th; r2: pairwise LD correlation between index SNP and signal of 6th using UKBB reference sample; Pos: position of signal of 6th; EA: effect allele of signal of 6th; EAF: frequ…

## Sheet: ST8
Supplementary Table 8: Summary of colocalization using unconditional eGFR association analysis and eQTL. Variants with posterior probability of colocalization (PP) > 0.80.
rsid	Known	Chr	Position (b37)	gene	tissue	PP4 coloc
rs807574	no	2	15807239	DDX1	skin not sun exposed suprapubic	0.928723
rs807624	yes	2	15782471	DDX1	skin not sun exposed suprapubic	0.928722
rs807574	no	2	15807239	DDX1	skin sun exposed lower leg	0.998385
rs807624	yes	2	15782471	DDX1	skin sun exposed lower leg	0.998385
rs1397764	yes	3	141750810	ATP1B3	brain cerebellum	0.808003
rs147877018	no	3	141813349	ATP1B3	brain cerebellum	0.807201
rs147877018	no	3	141813349	RNF7	brain cerebellum	0.894142
rs1397764	yes	3	141750810	RNF7	brain cerebellum	0.821444
rs1397764	yes	3	141750810	TFDP2	liver	0.896804
rs147877018	no	3	141813349	TFDP2	skin sun exposed lower leg	0.994135
rs1397764	yes	3	141750810	TFDP2	skin sun exposed lower leg	0.991543
rs147877018	no	3	141813349	TFDP2	tubulointerstitial	0.992813
rs1397764	yes	3	141750810	TFDP2	tubulointerstitial	0.991908
rs6912283	no	6	43364494	CRIP3	skin sun exposed lower leg	0.939697
rs6912283	no	6	43364494	DNPH1	skin sun exposed lower leg	0.97107
rs6912283	no	6	43364494	GNMT	adipose subcutaneous	0.863366
rs76426793	no	6	160566392	HNRNPH1P1	colon sigmoid	0.874406
rs6912283	no	6	43364494	LRRC73	skin sun exposed lower leg	0.946066
rs6912283	no	6	43364494	RP1-20C7.6	adipose subcutaneous	0.896813
rs6912283	no	6	43364494	RPL7L1	colon sigmoid	0.954817
rs6912283	no	6	43364494	RPL7L1	muscle skeletal	0.985891
rs3904600	no	6	7109665	RREB1	brain cerebellar hemisphere	0.902492
rs6921580	yes	6	7203714	RREB1	brain cerebellar hemisphere	0.901173
rs6912283	no	6	43364494	RSPH9	uterus	0.910926
rs76426793	no	6	160566392	SLC22A3	adipose visceral omentum	0.93929
rs76426793	no	6	160566392	SLC22A3	brain caudate basal ganglia	0.818019
rs12207180	yes	6	160633107	SLC22A3	brain cortex	0.903158
rs76426793	no	6	160566392	SLC22A3	brain cortex	0.892751
rs76426793	no	6	160566392	SLC22A3	brain nucleus accumbens basal ganglia	0.819754
rs12207180	yes	6	160633107	SLC22A3	heart left ventricle	0.923598
rs76426793	no	6	160566392	SLC22A3	heart left ventricle	0.882838
rs76426793	no	6	160566392	SLC22A3	nerve tibial	0.953975
rs6912283	no	6	43364494	VEGFA	brain putamen basal ganglia	0.819372
rs6951593	no	7	156270725	AC073133.1	brain substantia nigra	0.936869
rs2365286	yes	7	156258179	AC073133.1	brain substantia nigra	0.936028
rs3757387	yes	7	128576086	IRF5	adipose subcutaneous	0.945176
rs3757387	yes	7	128576086	IRF5	adipose visceral omentum	0.991637
rs3757387	yes	7	128576086	IRF5	adrenal gland	0.802493
rs3757387	yes	7	128576086	IRF5	artery aorta	0.998664
rs3757387	yes	7	128576086	IRF5	artery coronary	0.879272
rs3757387	yes	7	128576086	IRF5	artery tibial	0.997689
rs3757387	yes	7	128576086	IRF5	brain cortex	0.843332
rs3757387	yes	7	128576086	IRF5	breast mammary tissue	0.9879
rs3757387	yes	7	128576086	IRF5	cells cultured fibroblasts	0.974199
rs3757387	yes	7	128576086	IRF5	cells ebv-transformed lymphocytes	0.894747
rs3757387	yes	7	128576086	IRF5	colon sigmoid	0.976411
rs3757387	yes	7	128576086	IRF5	colon transverse	0.998976
rs3757387	yes	7	128576086	IRF5	esophagus gastroesophageal junction	0.961462
rs3757387	yes	7	128576086	IRF5	esophagus muscularis	0.982387
rs3757387	yes	7	128576086	IRF5	heart atrial appendage	0.976635
rs3757387	yes	7	128576086	IRF5	heart left ventricle	0.964741
rs3757387	yes	7	128576086	IRF5	liver	0.998635
rs3757387	yes	7	128576086	IRF5	lung	0.998837
rs3757387	yes	7	128576086	IRF5	muscle skeletal	0.998742
rs3757387	yes	7	128576086	IRF5	nerve tibial	0.998908
rs3757387	yes	7	128576086	IRF5	pancreas	0.977396
rs3757387	yes	7	128576086	IRF5	prostate	0.995065
rs3757387	yes	7	128576086	IRF5	skin not sun exposed suprapubic	0.960403
rs3757387	yes	7	128576086	IRF5	skin sun exposed lower leg	0.935625
rs3757387	yes	7	128576086	IRF5	small intestine terminal ileum	0.991246
rs3757387	yes	7	128576086	IRF5	spleen	0.977721
rs3757387	yes	7	128576086	IRF5	stomach	0.955074
rs3757387	yes	7	128576086	IRF5	testis	0.919542
rs3757387	yes	7	128576086	IRF5	thyroid	0.998885
rs3757387	yes	7	128576086	IRF5	uterus	0.943809
rs3757387	yes	7	128576086	IRF5	whole blood	0.933619
rs13227214	no	7	128740355	RP11-286H14.4	testis	0.983418
rs3757387	yes	7	128576086	RP11-286H14.8	stomach	0.942252
rs6951593	no	7	156270725	SHH	brain spinal cord cervical c-1	0.94092
rs2365286	yes	7	156258179	SHH	brain spinal cord cervical c-1	0.940718
rs13227214	no	7	128740355	TSPAN33	liver	0.973853
rs13227214	no	7	128740355	TSPAN33	pancreas	0.973832
rs13227214	no	7	128740355	TSPAN33	stomach	0.97947
rs13227214	no	7	128740355	TSPAN33	tubulointerstitial	0.981854
rs10086569	yes	8	87247209	CPNE3	adipose subcutaneous	0.98661
rs10086569	yes	8	87247209	CPNE3	adipose visceral omentum	0.96319
rs10086569	yes	8	87247209	CPNE3	adrenal gland	0.977347
rs10086569	yes	8	87247209	CPNE3	artery aorta	0.977906
rs10086569	yes	8	87247209	CPNE3	artery tibial	0.983846
rs10086569	yes	8	87247209	CPNE3	brain spinal cord cervical c-1	0.849145
rs10086569	yes	8	87247209	CPNE3	breast mammary tissue	0.977377
rs10086569	yes	8	87247209	CPNE3	colon transverse	0.978863
rs10086569	yes	8	87247209	CPNE3	esophagus muscularis	0.983253
rs10086569	yes	8	87247209	CPNE3	liver	0.931004
rs10086569	yes	8	87247209	CPNE3	lung	0.972441
rs10086569	yes	8	87247209	CPNE3	minor salivary gland	0.93282
rs10086569	yes	8	87247209	CPNE3	nerve tibial	0.988425
rs10086569	yes	8	87247209	CPNE3	testis	0.930879
rs10086569	yes	8	87247209	CTD-2284J15.1	muscle skeletal	0.884781
rs10086569	yes	8	87247209	NTAN1P2	artery tibial	0.977758
rs10086569	yes	8	87247209	NTAN1P2	heart atrial appendage	0.903528
rs10086569	yes	8	87247209	NTAN1P2	nerve tibial	0.961577
rs10086569	yes	8	87247209	NTAN1P2	thyroid	0.96688
rs10086569	yes	8	87247209	RMDN1	adipose subcutaneous	0.980681
rs10086569	yes	8	87247209	RMDN1	artery coronary	0.969792
rs10086569	yes	8	87247209	RMDN1	artery tibial	0.924141
rs10086569	yes	8	87247209	RMDN1	brain amygdala	0.972244
rs10086569	yes	8	87247209	RMDN1	brain anterior cingulate cortex ba24	0.980708
rs10086569	yes	8	87247209	RMDN1	brain caudate basal ganglia	0.992841
rs10086569	yes	8	87247209	RMDN1	brain cerebellar hemisphere	0.98164
rs10086569	yes	8	87247209	RMDN1	brain cerebellum	0.982497
rs10086569	yes	8	87247209	RMDN1	brain cortex	0.985707
rs10086569	yes	8	87247209	RMDN1	brain frontal cortex ba9	0.987086
rs10086569	yes	8	87247209	RMDN1	brain hippocampus	0.981426
rs10086569	yes	8	87247209	RMDN1	brain hypothalamus	0.982466
rs10086569	yes	8	87247209	RMDN1	brain nucleus accumbens basal ganglia	0.982367
rs10086569	yes	8	87247209	RMDN1	brain putamen basal ganglia	0.993456
rs10086569	yes	8	87247209	RMDN1	brain spinal cord cervical c-1	0.985458
rs10086569	yes	8	87247209	RMDN1	colon sigmoid	0.990272
rs10086569	yes	8	87247209	RMDN1	colon transverse	0.94234
rs10086569	yes	8	87247209	RMDN1	esophagus gastroesophageal junction	0.940489
rs10086569	yes	8	87247209	RMDN1	esophagus mucosa	0.985459
rs10086569	yes	8	87247209	RMDN1	esophagus muscularis	0.980805
rs10086569	yes	8	87247209	RMDN1	heart atrial appendage	0.967232
rs10086569	yes	8	87247209	RMDN1	liver	0.989806
rs10086569	yes	8	87247209	RMDN1	nerve tibial	0.984713
rs10086569	yes	8	87247209	RMDN1	pituitary	0.960441
rs10086569	yes	8	87247209	RMDN1	small intestine terminal ileum	0.971513
rs10086569	yes	8	87247209	RMDN1	spleen	0.981954
rs10086569	yes	8	87247209	RMDN1	testis	0.980183
rs10086569	yes	8	87247209	RMDN1	thyroid	0.981718
rs10086569	yes	8	87247209	RMDN1	whole blood	0.982186
rs10086569	yes	8	87247209	SLC2A3P4	esophagus gastroesophageal junction	0.95305
rs10086569	yes	8	87247209	SLC2A3P4	esophagus muscularis	0.844228
rs10086569	yes	8	87247209	SLC2A3P4	lung	0.895678
rs10086569	yes	8	87247209	SLC2A3P4	nerve tibial	0.807951
rs10086569	yes	8	87247209	SLC2A3P4	thyroid	0.923159
rs10086569	yes	8	87247209	WWP1	brain nucleus accumbens basal ganglia	0.891553
rs10086569	yes	8	87247209	WWP1	skin sun exposed lower leg	0.961519
rs10086569	yes	8	87247209	WWP1	thyroid	0.840437
rs4745268	no	9	71405525	PIP5K1B	artery aorta	0.991103
rs2039424	yes	9	71432174	PIP5K1B	artery aorta	0.991089
rs4745268	no	9	71405525	PIP5K1B	nerve tibial	0.903658
rs2039424	yes	9	71432174	PIP5K1B	nerve tibial	0.903066
rs4745268	no	9	71405525	RP11-203L2.3	artery tibial	0.992344
rs2039424	yes	9	71432174	RP11-203L2.3	artery tibial	0.991588
rs4745268	no	9	71405525	RP11-203L2.3	brain cerebellar hemisphere	0.886782
rs2039424	yes	9	71432174	RP11-203L2.3	brain cerebellar hemisphere	0.863418
rs4745268	no	9	71405525	RP11-203L2.3	brain cerebellum	0.953272
rs2039424	yes	9	71432174	RP11-203L2.3	brain cerebellum	0.953156
rs4745268	no	9	71405525	RP11-203L2.3	lung	0.994523
rs2039424	yes	9	71432174	RP11-203L2.3	lung	0.994508
rs11227260	yes	11	65461158	BANF1	adipose subcutaneous	0.817939
rs11227260	yes	11	65461158	BANF1	cells cultured fibroblasts	0.898162
rs11227260	yes	11	65461158	BANF1	esophagus mucosa	0.934337
rs1193692	no	11	65504069	CST6	artery tibial	0.957346
rs11227260	yes	11	65461158	CST6	artery tibial	0.957089
rs11227260	yes	11	65461158	EIF1AD	skin sun exposed lower leg	0.804433
rs11227260	yes	11	65461158	EIF1AD	testis	0.910563
rs1193692	no	11	65504069	EIF1AD	testis	0.866363
rs1193692	no	11	65504069	KRT8P26	skin not sun exposed suprapubic	0.972492
rs11227260	yes	11	65461158	KRT8P26	skin not sun exposed suprapubic	0.972486
rs11227260	yes	11	65461158	KRT8P26	skin sun exposed lower leg	0.914316
rs1193692	no	11	65504069	KRT8P26	skin sun exposed lower leg	0.914254
rs1193692	no	11	65504069	LTBP3	brain substantia nigra	0.823209
rs11227260	yes	11	65461158	LTBP3	brain substantia nigra	0.81331
rs11227260	yes	11	65461158	MALAT1	brain hypothalamus	0.880955
rs1193692	no	11	65504069	MALAT1	brain hypothalamus	0.880797
rs1193692	no	11	65504069	MAP3K11	artery coronary	0.963459
rs1193692	no	11	65504069	MAP3K11	minor salivary gland	0.877567
rs1193692	no	11	65504069	MAP3K11	prostate	0.891835
rs1193692	no	11	65504069	OVOL1	brain anterior cingulate cortex ba24	0.963185
rs11227260	yes	11	65461158	OVOL1	brain anterior cingulate cortex ba24	0.962654
rs11227260	yes	11	65461158	OVOL1	brain caudate basal ganglia	0.950019
rs1193692	no	11	65504069	OVOL1	brain caudate basal ganglia	0.949196
rs1193692	no	11	65504069	OVOL1	brain cerebellar hemisphere	0.973099
rs11227260	yes	11	65461158	OVOL1	brain cerebellar hemisphere	0.973097
rs1193692	no	11	65504069	OVOL1	brain cerebellum	0.979876
rs11227260	yes	11	65461158	OVOL1	brain cerebellum	0.979875
rs1193692	no	11	65504069	OVOL1	brain cortex	0.975879
rs11227260	yes	11	65461158	OVOL1	brain cortex	0.975878
rs1193692	no	11	65504069	OVOL1	brain frontal cortex ba9	0.943175
rs11227260	yes	11	65461158	OVOL1	brain frontal cortex ba9	0.940912
rs11227260	yes	11	65461158	OVOL1	brain nucleus accumbens basal ganglia	0.966992
rs1193692	no	11	65504069	OVOL1	brain nucleus accumbens basal ganglia	0.960681
rs11227260	yes	11	65461158	OVOL1	brain putamen basal ganglia	0.966457
rs1193692	no	11	65504069	OVOL1	brain putamen basal ganglia	0.966414
rs1193692	no	11	65504069	OVOL1	thyroid	0.97313
rs11227260	yes	11	65461158	OVOL1	thyroid	0.973129
rs11227260	yes	11	65461158	RP11-770G2.2	brain cortex	0.970344
rs1193692	no	11	65504069	RP11-770G2.2	brain cortex	0.970164
rs1193692	no	11	65504069	SCYL1	cells cultured fibroblasts	0.888345
rs11227260	yes	11	65461158	SCYL1	cells cultured fibroblasts	0.888229
rs1193692	no	11	65504069	SIPA1	artery tibial	0.882718
rs11227260	yes	11	65461158	SIPA1	artery tibial	0.880153
rs2634675	yes	12	48740855	C12orf54	brain spinal cord cervical c-1	0.915685
rs2634675	yes	12	48740855	C12orf54	muscle skeletal	0.928042
rs2634675	yes	12	48740855	C12orf54	nerve tibial	0.996506
rs2634675	yes	12	48740855	CCDC184	brain cortex	0.953513
rs2634675	yes	12	48740855	CCDC184	brain frontal cortex ba9	0.929425
rs2634675	yes	12	48740855	H1FNT	muscle skeletal	0.85762
rs2634675	yes	12	48740855	OR10AD1	pituitary	0.832942
rs2634675	yes	12	48740855	OR10AD1	testis	0.826484
rs2634675	yes	12	48740855	OR8S1	brain amygdala	0.847856
rs2634675	yes	12	48740855	OR8S1	nerve tibial	0.994353
rs2634675	yes	12	48740855	OR8T1P	colon sigmoid	0.981661
rs2634675	yes	12	48740855	OR8T1P	nerve tibial	0.955798
rs2634675	yes	12	48740855	RP11-370I10.11	brain frontal cortex ba9	0.848455
rs2634675	yes	12	48740855	RP11-370I10.12	brain cerebellar hemisphere	0.976884
rs2634675	yes	12	48740855	RP11-370I10.12	colon sigmoid	0.995202
rs2634675	yes	12	48740855	RP11-370I10.12	colon transverse	0.967203
rs2634675	yes	12	48740855	RP11-370I10.12	esophagus mucosa	0.824184
rs2634675	yes	12	48740855	RP11-370I10.12	esophagus muscularis	0.989462
rs2634675	yes	12	48740855	RP11-370I10.12	heart atrial appendage	0.99665
rs2634675	yes	12	48740855	RP11-370I10.12	lung	0.936731
rs2634675	yes	12	48740855	RP11-370I10.12	minor salivary gland	0.854417
rs2634675	yes	12	48740855	RP11-370I10.12	muscle skeletal	0.984937
rs2634675	yes	12	48740855	RP11-370I10.12	nerve tibial	0.873785
rs2634675	yes	12	48740855	RP11-370I10.12	pituitary	0.996816
rs2634675	yes	12	48740855	RP11-370I10.12	prostate	0.996464
rs2634675	yes	12	48740855	RP11-370I10.12	skin not sun exposed suprapubic	0.988111
rs2634675	yes	12	48740855	RP11-370I10.12	testis	0.996412
rs2634675	yes	12	48740855	RP11-370I10.12	thyroid	0.99637
rs2634675	yes	12	48740855	RP11-474C8.7	brain amygdala	0.941671
rs2634675	yes	12	48740855	SENP1	brain cortex	0.892981
rs2634675	yes	12	48740855	SENP1	heart left ventricle	0.966529
rs2634675	yes	12	48740855	ZNF641	cells ebv-transformed lymphocytes	0.806128
rs2634675	yes	12	48740855	ZNF641	muscle skeletal	0.996489
rs4775830	no	15	45533344	C15orf48	testis	0.988961
rs1153855	yes	15	45660758	C15orf48	testis	0.918854
rs4775830	no	15	45533344	CTD-2651B20.4	adipose subcutaneous	0.996831
rs1153855	yes	15	45660758	CTD-2651B20.4	adipose subcutaneous	0.969167
rs4775830	no	15	45533344	CTD-2651B20.4	artery aorta	0.993414
rs1153855	yes	15	45660758	CTD-2651B20.4	artery aorta	0.977063
rs4775830	no	15	45533344	CTD-2651B20.4	artery coronary	0.99293
rs1153855	yes	15	45660758	CTD-2651B20.4	artery coronary	0.950853
rs4775830	no	15	45533344	CTD-2651B20.4	artery tibial	0.998004
rs1153855	yes	15	45660758	CTD-2651B20.4	artery tibial	0.965403
rs4775830	no	15	45533344	CTD-2651B20.4	brain amygdala	0.997636
rs1153855	yes	15	45660758	CTD-2651B20.4	brain amygdala	0.977201
rs4775830	no	15	45533344	CTD-2651B20.4	brain anterior cingulate cortex ba24	0.998
rs1153855	yes	15	45660758	CTD-2651B20.4	brain anterior cingulate cortex ba24	0.974655
rs4775830	no	15	45533344	CTD-2651B20.4	brain caudate basal ganglia	0.996822
rs1153855	yes	15	45660758	CTD-2651B20.4	brain caudate basal ganglia	0.976573
rs4775830	no	15	45533344	CTD-2651B20.4	brain cerebellar hemisphere	0.998004
rs1153855	yes	15	45660758	CTD-2651B20.4	brain cerebellar hemisphere	0.976978
rs4775830	no	15	45533344	CTD-2651B20.4	brain cerebellum	0.998004
rs1153855	yes	15	45660758	CTD-2651B20.4	brain cerebellum	0.974659
rs4775830	no	15	45533344	CTD-2651B20.4	brain cortex	0.995446
rs1153855	yes	15	45660758	CTD-2651B20.4	brain cortex	0.972219
rs4775830	no	15	45533344	CTD-2651B20.4	brain frontal cortex ba9	0.993923
rs1153855	yes	15	45660758	CTD-2651B20.4	brain frontal cortex ba9	0.975603
rs4775830	no	15	45533344	CTD-2651B20.4	brain hippocampus	0.996944
rs1153855	yes	15	45660758	CTD-2651B20.4	brain hippocampus	0.973648
rs4775830	no	15	45533344	CTD-2651B20.4	brain hypothalamus	0.986413
rs1153855	yes	15	45660758	CTD-2651B20.4	brain hypothalamus	0.9128
rs4775830	no	15	45533344	CTD-2651B20.4	brain nucleus accumbens basal ganglia	0.997921
rs1153855	yes	15	45660758	CTD-2651B20.4	brain nucleus accumbens basal ganglia	0.973369
rs4775830	no	15	45533344	CTD-2651B20.4	brain putamen basal ganglia	0.997703
rs1153855	yes	15	45660758	CTD-2651B20.4	brain putamen basal ganglia	0.974372
rs4775830	no	15	45533344	CTD-2651B20.4	brain spinal cord cervical c-1	0.99399
rs1153855	yes	15	45660758	CTD-2651B20.4	brain spinal cord cervical c-1	0.973193
rs4775830	no	15	45533344	CTD-2651B20.4	brain substantia nigra	0.997672
rs1153855	yes	15	45660758	CTD-2651B20.4	brain substantia nigra	0.97619
rs4775830	no	15	45533344	CTD-2651B20.4	breast mammary tissue	0.978727
rs1153855	yes	15	45660758	CTD-2651B20.4	breast mammary tissue	0.959997
rs4775830	no	15	45533344	CTD-2651B20.4	cells ebv-transformed lymphocytes	0.981452
rs1153855	yes	15	45660758	CTD-2651B20.4	cells ebv-transformed lymphocytes	0.972237
rs4775830	no	15	45533344	CTD-2651B20.4	colon sigmoid	0.99777
rs1153855	yes	15	45660758	CTD-2651B20.4	colon sigmoid	0.967155
rs1153855	yes	15	45660758	CTD-2651B20.4	colon transverse	0.938092
rs4775830	no	15	45533344	CTD-2651B20.4	colon transverse	0.876024
rs4775830	no	15	45533344	CTD-2651B20.4	esophagus gastroesophageal junction	0.997947
rs1153855	yes	15	45660758	CTD-2651B20.4	esophagus gastroesophageal junction	0.96705
rs4775830	no	15	45533344	CTD-2651B20.4	esophagus muscularis	0.998001
rs1153855	yes	15	45660758	CTD-2651B20.4	esophagus muscularis	0.956211
rs4775830	no	15	45533344	CTD-2651B20.4	kidney cortex	0.975704
rs1153855	yes	15	45660758	CTD-2651B20.4	kidney cortex	0.954728
rs4775830	no	15	45533344	CTD-2651B20.4	liver	0.983683
rs1153855	yes	15	45660758	CTD-2651B20.4	liver	0.963986
rs1153855	yes	15	45660758	CTD-2651B20.4	minor salivary gland	0.831314
rs4775830	no	15	45533344	CTD-2651B20.4	minor salivary gland	0.825228
rs4775830	no	15	45533344	CTD-2651B20.4	muscle skeletal	0.997977
rs1153855	yes	15	45660758	CTD-2651B20.4	muscle skeletal	0.9644
rs4775830	no	15	45533344	CTD-2651B20.4	nerve tibial	0.998004
rs1153855	yes	15	45660758	CTD-2651B20.4	nerve tibial	0.959534
rs4775830	no	15	45533344	CTD-2651B20.4	ovary	0.991104
rs1153855	yes	15	45660758	CTD-2651B20.4	ovary	0.977377
rs4775830	no	15	45533344	CTD-2651B20.4	pancreas	0.998004
rs1153855	yes	15	45660758	CTD-2651B20.4	pancreas	0.973636
rs4775830	no	15	45533344	CTD-2651B20.4	prostate	0.947017
rs1153855	yes	15	45660758	CTD-2651B20.4	prostate	0.911679
rs4775830	no	15	45533344	CTD-2651B20.4	skin not sun exposed suprapubic	0.998004
rs1153855	yes	15	45660758	CTD-2651B20.4	skin not sun exposed suprapubic	0.962988
rs4775830	no	15	45533344	CTD-2651B20.4	skin sun exposed lower leg	0.998004
rs1153855	yes	15	45660758	CTD-2651B20.4	skin sun exposed lower leg	0.957948
rs1153855	yes	15	45660758	CTD-2651B20.4	small intestine terminal ileum	0.906672
rs4775830	no	15	45533344	CTD-2651B20.4	small intestine terminal ileum	0.8839
rs4775830	no	15	45533344	CTD-2651B20.4	spleen	0.996438
rs1153855	yes	15	45660758	CTD-2651B20.4	spleen	0.963434
rs4775830	no	15	45533344	CTD-2651B20.4	stomach	0.995214
rs1153855	yes	15	45660758	CTD-2651B20.4	stomach	0.967953
rs4775830	no	15	45533344	CTD-2651B20.4	testis	0.997946
rs1153855	yes	15	45660758	CTD-2651B20.4	testis	0.975805
rs4775830	no	15	45533344	CTD-2651B20.4	thyroid	0.997986
rs1153855	yes	15	45660758	CTD-2651B20.4	thyroid	0.964256
rs1153855	yes	15	45660758	CTD-2651B20.4	vagina	0.842048
rs1153855	yes	15	45660758	DUOX1	muscle skeletal	0.843497
rs1153855	yes	15	45660758	DUOXA1	thyroid	0.823724
rs4775830	no	15	45533344	EIF3J-AS1	brain cortex	0.989184
rs1153855	yes	15	45660758	EIF3J-AS1	brain cortex	0.967418
rs4775830	no	15	45533344	GATM	esophagus mucosa	0.949595
rs4775830	no	15	45533344	GATM	heart atrial appendage	0.981219
rs4775830	no	15	45533344	GATM	lung	0.965081
rs1153855	yes	15	45660758	GATM	lung	0.957489
rs4775830	no	15	45533344	GATM	thyroid	0.997998
rs1153855	yes	15	45660758	GATM	thyroid	0.976798
rs4775830	no	15	45533344	GATM-AS1	brain cerebellum	0.971807
rs1153855	yes	15	45660758	GATM-AS1	brain cerebellum	0.948459
rs4775830	no	15	45533344	GATM-AS1	brain putamen basal ganglia	0.963024
rs1153855	yes	15	45660758	GATM-AS1	brain putamen basal ganglia	0.913285
rs4775830	no	15	45533344	GATM-AS1	thyroid	0.890239
rs4775830	no	15	45533344	RP11-519G16.3	testis	0.89283
rs1153855	yes	15	45660758	RP11-96O20.5	brain cerebellar hemisphere	0.937244
rs4775830	no	15	45533344	RP11-96O20.5	brain cerebellar hemisphere	0.926699
rs1153855	yes	15	45660758	SHF	whole blood	0.909379
rs4775830	no	15	45533344	SHF	whole blood	0.891392
rs1153855	yes	15	45660758	SLC28A2	adrenal gland	0.907969
rs1153855	yes	15	45660758	SLC28A2	brain amygdala	0.91229
rs1153855	yes	15	45660758	SLC28A2	brain hippocampus	0.903283
rs4775830	no	15	45533344	SLC28A2	brain hippocampus	0.900855
rs4775830	no	15	45533344	SLC28A2	brain substantia nigra	0.874376
rs1153855	yes	15	45660758	SLC28A2	colon transverse	0.972795
rs4775830	no	15	45533344	SLC28A2	colon transverse	0.944403
rs4775830	no	15	45533344	SORD2P	adipose visceral omentum	0.944186
rs1153855	yes	15	45660758	SORD2P	adipose visceral omentum	0.911543
rs1153855	yes	15	45660758	SORD2P	whole blood	0.802889
rs2261092	yes	20	62353933	KCNQ2	esophagus gastroesophageal junction	0.988702
rs2261092	yes	20	62353933	OPRL1	artery aorta	0.945959
rs2261092	yes	20	62353933	OPRL1	cells cultured fibroblasts	0.815411
rs2261092	yes	20	62353933	PPDPF	stomach	0.89413
rs2261092	yes	20	62353933	RGS19	colon sigmoid	0.956034
rs2261092	yes	20	62353933	RGS19	esophagus mucosa	0.984584
rs2261092	yes	20	62353933	RGS19	skin sun exposed lower leg	0.84254
rs2261092	yes	20	62353933	RGS19	stomach	0.819276
rs2585441	no	20	52737955	RP4-724E16.2	adipose subcutaneous	0.914287
rs6127099	yes	20	52731402	RP4-724E16.2	adipose subcutaneous	0.914279
rs2261092	yes	20	62353933	ZBTB46	adrenal gland	0.960288
rs2261092	yes	20	62353933	ZBTB46	artery aorta	0.850163
rs2261092	yes	20	62353933	ZBTB46	brain anterior cingulate cortex ba24	0.988621
rs2261092	yes	20	62353933	ZBTB46	brain caudate basal ganglia	0.939588
rs2261092	yes	20	62353933	ZBTB46	brain cortex	0.826263
rs2261092	yes	20	62353933	ZBTB46	brain frontal cortex ba9	0.804372
rs2261092	yes	20	62353933	ZBTB46	brain hippocampus	0.919712
rs2261092	yes	20	62353933	ZBTB46	brain nucleus accumbens basal ganglia	0.980005
rs2261092	yes	20	62353933	ZBTB46	minor salivary gland	0.83288
rs2261092	yes	20	62353933	ZBTB46	testis	0.898295
The table contains summary of colocalization (based on unconditional association analysis) of eGFR association known index SNPs and novel independent signals with a high posterior probability of colocalization (PP) ≥ 80% in at least one tissue. Rsid: SNP rsid; Known: SNP was reported as an index SNP in the previous report of eGFR labeled “yes” and novel independent signal identified by quasi-adap…

## Sheet: ST9
Supplementary Table 9: Summary of colocalization using conditional eGFR association analysis and eQTL. Variants with posterior probability of colocalization (PP) > 0.80.
rsid	Known	Chr	Position (b37)	gene	tissue	PP4 coloc
rs807624	yes	2	15782471	DDX1	skin not sun exposed suprapubic	0.92823
rs807624	yes	2	15782471	DDX1	skin sun exposed lower leg	0.998389
rs35472707	yes	2	169995581	KLHL41	brain spinal cord cervical c-1	0.815991
rs2075251	no	2	170011458	LRP2	thyroid	0.803699
rs1397764	yes	3	141750810	RNF7	brain cerebellum	0.808742
rs1397764	yes	3	141750810	TFDP2	liver	0.876304
rs1397764	yes	3	141750810	TFDP2	skin sun exposed lower leg	0.989734
rs1397764	yes	3	141750810	TFDP2	tubulointerstitial	0.988472
rs6912283	no	6	43364494	CRIP3	heart atrial appendage	0.828253
rs6912283	no	6	43364494	CRIP3	skin sun exposed lower leg	0.834636
rs6912283	no	6	43364494	DNPH1	skin sun exposed lower leg	0.913329
rs6912283	no	6	43364494	LRRC73	skin sun exposed lower leg	0.853005
rs12207180	yes	6	160633107	RP11-288H12.3	small intestine terminal ileum	0.906582
rs6912283	no	6	43364494	RPL7L1	colon sigmoid	0.869642
rs6912283	no	6	43364494	RPL7L1	muscle skeletal	0.955632
rs3904600	no	6	7109665	RREB1	brain cerebellar hemisphere	0.903738
rs12207180	yes	6	160633107	SLC22A2	esophagus gastroesophageal junction	0.942435
rs12207180	yes	6	160633107	SLC22A2	esophagus muscularis	0.955196
rs12207180	yes	6	160633107	SLC22A2	prostate	0.952146
rs12207180	yes	6	160633107	SLC22A2	testis	0.954503
rs12207180	yes	6	160633107	SLC22A3	artery tibial	0.852653
rs6951593	no	7	156270725	AC073133.1	brain substantia nigra	0.86507
rs3757387	yes	7	128576086	IRF5	adipose subcutaneous	0.979984
rs3757387	yes	7	128576086	IRF5	adipose visceral omentum	0.988483
rs3757387	yes	7	128576086	IRF5	adrenal gland	0.801251
rs3757387	yes	7	128576086	IRF5	artery aorta	0.996747
rs3757387	yes	7	128576086	IRF5	artery coronary	0.831947
rs3757387	yes	7	128576086	IRF5	artery tibial	0.995107
rs3757387	yes	7	128576086	IRF5	brain cortex	0.861729
rs3757387	yes	7	128576086	IRF5	breast mammary tissue	0.986627
rs3757387	yes	7	128576086	IRF5	cells cultured fibroblasts	0.983632
rs3757387	yes	7	128576086	IRF5	cells ebv-transformed lymphocytes	0.881611
rs3757387	yes	7	128576086	IRF5	colon sigmoid	0.983944
rs3757387	yes	7	128576086	IRF5	colon transverse	0.997232
rs3757387	yes	7	128576086	IRF5	esophagus gastroesophageal junction	0.978502
rs3757387	yes	7	128576086	IRF5	esophagus muscularis	0.983446
rs3757387	yes	7	128576086	IRF5	heart atrial appendage	0.984335
rs3757387	yes	7	128576086	IRF5	heart left ventricle	0.976848
rs3757387	yes	7	128576086	IRF5	liver	0.996723
rs3757387	yes	7	128576086	IRF5	lung	0.996992
rs3757387	yes	7	128576086	IRF5	muscle skeletal	0.996851
rs3757387	yes	7	128576086	IRF5	nerve tibial	0.997119
rs3757387	yes	7	128576086	IRF5	pancreas	0.984113
rs3757387	yes	7	128576086	IRF5	prostate	0.990596
rs3757387	yes	7	128576086	IRF5	skin not sun exposed suprapubic	0.950358
rs3757387	yes	7	128576086	IRF5	skin sun exposed lower leg	0.97719
rs3757387	yes	7	128576086	IRF5	small intestine terminal ileum	0.98743
rs3757387	yes	7	128576086	IRF5	spleen	0.972377
rs3757387	yes	7	128576086	IRF5	stomach	0.97773
rs3757387	yes	7	128576086	IRF5	testis	0.887875
rs3757387	yes	7	128576086	IRF5	thyroid	0.997077
rs3757387	yes	7	128576086	IRF5	uterus	0.931961
rs3757387	yes	7	128576086	IRF5	whole blood	0.976037
rs13227214	no	7	128740355	RP11-286H14.4	testis	0.981278
rs3757387	yes	7	128576086	RP11-286H14.8	stomach	0.919466
rs13227214	no	7	128740355	TSPAN33	liver	0.975282
rs13227214	no	7	128740355	TSPAN33	pancreas	0.975345
rs13227214	no	7	128740355	TSPAN33	stomach	0.979379
rs13227214	no	7	128740355	TSPAN33	tubulointerstitial	0.98278
rs10086569	yes	8	87247209	CPNE3	adipose subcutaneous	0.987713
rs10086569	yes	8	87247209	CPNE3	adipose visceral omentum	0.966156
rs10086569	yes	8	87247209	CPNE3	adrenal gland	0.976711
rs10086569	yes	8	87247209	CPNE3	artery aorta	0.975456
rs10086569	yes	8	87247209	CPNE3	artery tibial	0.980078
rs10086569	yes	8	87247209	CPNE3	brain spinal cord cervical c-1	0.845277
rs10086569	yes	8	87247209	CPNE3	breast mammary tissue	0.974424
rs10086569	yes	8	87247209	CPNE3	colon transverse	0.973527
rs10086569	yes	8	87247209	CPNE3	esophagus muscularis	0.981416
rs10086569	yes	8	87247209	CPNE3	liver	0.933517
rs10086569	yes	8	87247209	CPNE3	lung	0.973409
rs10086569	yes	8	87247209	CPNE3	minor salivary gland	0.903927
rs10086569	yes	8	87247209	CPNE3	nerve tibial	0.983721
rs10086569	yes	8	87247209	CPNE3	testis	0.927441
rs10086569	yes	8	87247209	CTD-2284J15.1	muscle skeletal	0.91703
rs10086569	yes	8	87247209	NTAN1P2	artery tibial	0.970673
rs10086569	yes	8	87247209	NTAN1P2	heart atrial appendage	0.901284
rs10086569	yes	8	87247209	NTAN1P2	nerve tibial	0.955829
rs10086569	yes	8	87247209	NTAN1P2	thyroid	0.958363
rs10086569	yes	8	87247209	RMDN1	adipose subcutaneous	0.982448
rs10086569	yes	8	87247209	RMDN1	adrenal gland	0.928421
rs10086569	yes	8	87247209	RMDN1	artery coronary	0.960483
rs10086569	yes	8	87247209	RMDN1	artery tibial	0.906565
rs10086569	yes	8	87247209	RMDN1	brain amygdala	0.967385
rs10086569	yes	8	87247209	RMDN1	brain anterior cingulate cortex ba24	0.97471
rs10086569	yes	8	87247209	RMDN1	brain caudate basal ganglia	0.987745
rs10086569	yes	8	87247209	RMDN1	brain cerebellar hemisphere	0.975869
rs10086569	yes	8	87247209	RMDN1	brain cerebellum	0.976934
rs10086569	yes	8	87247209	RMDN1	brain cortex	0.983849
rs10086569	yes	8	87247209	RMDN1	brain frontal cortex ba9	0.986725
rs10086569	yes	8	87247209	RMDN1	brain hippocampus	0.975591
rs10086569	yes	8	87247209	RMDN1	brain hypothalamus	0.976956
rs10086569	yes	8	87247209	RMDN1	brain nucleus accumbens basal ganglia	0.977129
rs10086569	yes	8	87247209	RMDN1	brain putamen basal ganglia	0.994307
rs10086569	yes	8	87247209	RMDN1	brain spinal cord cervical c-1	0.982012
rs10086569	yes	8	87247209	RMDN1	colon sigmoid	0.990966
rs10086569	yes	8	87247209	RMDN1	colon transverse	0.945076
rs10086569	yes	8	87247209	RMDN1	esophagus gastroesophageal junction	0.929855
rs10086569	yes	8	87247209	RMDN1	esophagus mucosa	0.983245
rs10086569	yes	8	87247209	RMDN1	esophagus muscularis	0.975018
rs10086569	yes	8	87247209	RMDN1	heart atrial appendage	0.964943
rs10086569	yes	8	87247209	RMDN1	liver	0.983921
rs10086569	yes	8	87247209	RMDN1	nerve tibial	0.981442
rs10086569	yes	8	87247209	RMDN1	pituitary	0.952684
rs10086569	yes	8	87247209	RMDN1	small intestine terminal ileum	0.96817
rs10086569	yes	8	87247209	RMDN1	spleen	0.976233
rs10086569	yes	8	87247209	RMDN1	testis	0.97413
rs10086569	yes	8	87247209	RMDN1	thyroid	0.976007
rs10086569	yes	8	87247209	RMDN1	whole blood	0.976721
rs10086569	yes	8	87247209	SLC2A3P4	esophagus gastroesophageal junction	0.952806
rs10086569	yes	8	87247209	SLC2A3P4	esophagus muscularis	0.879483
rs10086569	yes	8	87247209	SLC2A3P4	lung	0.894408
rs10086569	yes	8	87247209	SLC2A3P4	nerve tibial	0.833574
rs10086569	yes	8	87247209	SLC2A3P4	thyroid	0.927046
rs10086569	yes	8	87247209	WWP1	brain nucleus accumbens basal ganglia	0.8969
rs10086569	yes	8	87247209	WWP1	muscle skeletal	0.849658
rs10086569	yes	8	87247209	WWP1	skin sun exposed lower leg	0.951385
rs10086569	yes	8	87247209	WWP1	thyroid	0.916241
rs2039424	yes	9	71432174	PIP5K1B	artery aorta	0.994282
rs2039424	yes	9	71432174	PIP5K1B	nerve tibial	0.904569
rs2039424	yes	9	71432174	RP11-203L2.3	artery tibial	0.991833
rs2039424	yes	9	71432174	RP11-203L2.3	brain cerebellar hemisphere	0.876283
rs2039424	yes	9	71432174	RP11-203L2.3	brain cerebellum	0.970809
rs2039424	yes	9	71432174	RP11-203L2.3	lung	0.993177
rs11227260	yes	11	65461158	BANF1	adipose subcutaneous	0.819175
rs11227260	yes	11	65461158	BANF1	cells cultured fibroblasts	0.897586
rs11227260	yes	11	65461158	BANF1	esophagus mucosa	0.938256
rs1056819	no	11	2949861	CARS1	artery tibial	0.89789
rs81205	no	11	2798804	CDKN1C	nerve tibial	0.804274
rs11227260	yes	11	65461158	CST6	artery tibial	0.957843
rs11227260	yes	11	65461158	EIF1AD	skin sun exposed lower leg	0.81395
rs11227260	yes	11	65461158	EIF1AD	testis	0.914673
rs11227260	yes	11	65461158	KRT8P26	skin not sun exposed suprapubic	0.971196
rs11227260	yes	11	65461158	KRT8P26	skin sun exposed lower leg	0.92817
rs11227260	yes	11	65461158	LTBP3	brain substantia nigra	0.801373
rs11227260	yes	11	65461158	MALAT1	brain hypothalamus	0.876872
rs11227260	yes	11	65461158	OVOL1	brain anterior cingulate cortex ba24	0.96338
rs11227260	yes	11	65461158	OVOL1	brain caudate basal ganglia	0.957203
rs11227260	yes	11	65461158	OVOL1	brain cerebellar hemisphere	0.972827
rs11227260	yes	11	65461158	OVOL1	brain cerebellum	0.978263
rs11227260	yes	11	65461158	OVOL1	brain cortex	0.974025
rs11227260	yes	11	65461158	OVOL1	brain frontal cortex ba9	0.938654
rs11227260	yes	11	65461158	OVOL1	brain nucleus accumbens basal ganglia	0.967616
rs11227260	yes	11	65461158	OVOL1	brain putamen basal ganglia	0.966344
rs11227260	yes	11	65461158	OVOL1	thyroid	0.97284
rs11227260	yes	11	65461158	RP11-770G2.2	brain cortex	0.980231
rs11227260	yes	11	65461158	SCYL1	cells cultured fibroblasts	0.891812
rs11227260	yes	11	65461158	SIPA1	artery tibial	0.884231
rs2634675	yes	12	48740855	C12orf54	brain spinal cord cervical c-1	0.917431
rs2634675	yes	12	48740855	C12orf54	muscle skeletal	0.929565
rs2634675	yes	12	48740855	C12orf54	nerve tibial	0.99661
rs2634675	yes	12	48740855	CCDC184	brain cortex	0.954595
rs2634675	yes	12	48740855	CCDC184	brain frontal cortex ba9	0.929766
rs2634675	yes	12	48740855	H1FNT	muscle skeletal	0.851915
rs2634675	yes	12	48740855	OR10AD1	pituitary	0.83642
rs2634675	yes	12	48740855	OR10AD1	testis	0.829866
rs2634675	yes	12	48740855	OR8S1	brain amygdala	0.850866
rs2634675	yes	12	48740855	OR8S1	nerve tibial	0.994505
rs2634675	yes	12	48740855	OR8T1P	colon sigmoid	0.982096
rs2634675	yes	12	48740855	OR8T1P	nerve tibial	0.956765
rs2634675	yes	12	48740855	RP11-370I10.11	brain frontal cortex ba9	0.843346
rs2634675	yes	12	48740855	RP11-370I10.12	brain cerebellar hemisphere	0.977435
rs2634675	yes	12	48740855	RP11-370I10.12	colon sigmoid	0.995338
rs2634675	yes	12	48740855	RP11-370I10.12	colon transverse	0.967959
rs2634675	yes	12	48740855	RP11-370I10.12	esophagus mucosa	0.827568
rs2634675	yes	12	48740855	RP11-370I10.12	esophagus muscularis	0.989722
rs2634675	yes	12	48740855	RP11-370I10.12	heart atrial appendage	0.996749
rs2634675	yes	12	48740855	RP11-370I10.12	lung	0.938125
rs2634675	yes	12	48740855	RP11-370I10.12	minor salivary gland	0.857299
rs2634675	yes	12	48740855	RP11-370I10.12	muscle skeletal	0.985298
rs2634675	yes	12	48740855	RP11-370I10.12	nerve tibial	0.876348
rs2634675	yes	12	48740855	RP11-370I10.12	pituitary	0.996903
rs2634675	yes	12	48740855	RP11-370I10.12	prostate	0.996569
rs2634675	yes	12	48740855	RP11-370I10.12	skin not sun exposed suprapubic	0.988399
rs2634675	yes	12	48740855	RP11-370I10.12	testis	0.996519
rs2634675	yes	12	48740855	RP11-370I10.12	thyroid	0.99646
rs2634675	yes	12	48740855	RP11-474C8.7	brain amygdala	0.94297
rs2634675	yes	12	48740855	SENP1	brain cortex	0.895281
rs2634675	yes	12	48740855	SENP1	heart left ventricle	0.967285
rs2634675	yes	12	48740855	ZNF641	cells ebv-transformed lymphocytes	0.809461
rs2634675	yes	12	48740855	ZNF641	muscle skeletal	0.9966
rs1153855	yes	15	45660758	C15orf48	testis	0.917808
rs1153855	yes	15	45660758	CTD-2651B20.4	adipose subcutaneous	0.974395
rs1153855	yes	15	45660758	CTD-2651B20.4	artery aorta	0.97299
rs1153855	yes	15	45660758	CTD-2651B20.4	artery coronary	0.95214
rs1153855	yes	15	45660758	CTD-2651B20.4	artery tibial	0.976034
rs1153855	yes	15	45660758	CTD-2651B20.4	brain amygdala	0.976934
rs1153855	yes	15	45660758	CTD-2651B20.4	brain anterior cingulate cortex ba24	0.974655
rs1153855	yes	15	45660758	CTD-2651B20.4	brain caudate basal ganglia	0.976345
rs1153855	yes	15	45660758	CTD-2651B20.4	brain cerebellar hemisphere	0.976734
rs1153855	yes	15	45660758	CTD-2651B20.4	brain cerebellum	0.974659
rs1153855	yes	15	45660758	CTD-2651B20.4	brain cortex	0.972219
rs1153855	yes	15	45660758	CTD-2651B20.4	brain frontal cortex ba9	0.975388
rs1153855	yes	15	45660758	CTD-2651B20.4	brain hippocampus	0.973648
rs1153855	yes	15	45660758	CTD-2651B20.4	brain hypothalamus	0.916379
rs1153855	yes	15	45660758	CTD-2651B20.4	brain nucleus accumbens basal ganglia	0.973509
rs1153855	yes	15	45660758	CTD-2651B20.4	brain putamen basal ganglia	0.974372
rs1153855	yes	15	45660758	CTD-2651B20.4	brain spinal cord cervical c-1	0.973077
rs1153855	yes	15	45660758	CTD-2651B20.4	brain substantia nigra	0.976011
rs1153855	yes	15	45660758	CTD-2651B20.4	breast mammary tissue	0.960575
rs1153855	yes	15	45660758	CTD-2651B20.4	cells ebv-transformed lymphocytes	0.968168
rs1153855	yes	15	45660758	CTD-2651B20.4	colon sigmoid	0.974132
rs1153855	yes	15	45660758	CTD-2651B20.4	colon transverse	0.940205
rs1153855	yes	15	45660758	CTD-2651B20.4	esophagus gastroesophageal junction	0.972752
rs1153855	yes	15	45660758	CTD-2651B20.4	esophagus muscularis	0.96241
rs1153855	yes	15	45660758	CTD-2651B20.4	kidney cortex	0.954728
rs1153855	yes	15	45660758	CTD-2651B20.4	liver	0.96237
rs1153855	yes	15	45660758	CTD-2651B20.4	minor salivary gland	0.831316
rs1153855	yes	15	45660758	CTD-2651B20.4	muscle skeletal	0.97279
rs1153855	yes	15	45660758	CTD-2651B20.4	nerve tibial	0.971383
rs1153855	yes	15	45660758	CTD-2651B20.4	ovary	0.976923
rs1153855	yes	15	45660758	CTD-2651B20.4	pancreas	0.9806
rs1153855	yes	15	45660758	CTD-2651B20.4	prostate	0.928102
rs1153855	yes	15	45660758	CTD-2651B20.4	skin not sun exposed suprapubic	0.973273
rs1153855	yes	15	45660758	CTD-2651B20.4	skin sun exposed lower leg	0.970302
rs1153855	yes	15	45660758	CTD-2651B20.4	small intestine terminal ileum	0.924854
rs1153855	yes	15	45660758	CTD-2651B20.4	spleen	0.970903
rs1153855	yes	15	45660758	CTD-2651B20.4	stomach	0.969743
rs1153855	yes	15	45660758	CTD-2651B20.4	testis	0.974253
rs1153855	yes	15	45660758	CTD-2651B20.4	thyroid	0.972624
rs1153855	yes	15	45660758	CTD-2651B20.4	vagina	0.84164
rs1153855	yes	15	45660758	DUOX1	muscle skeletal	0.855921
rs1153855	yes	15	45660758	DUOXA1	thyroid	0.80903
rs1153855	yes	15	45660758	EIF3J-AS1	brain cortex	0.967418
rs1153855	yes	15	45660758	GATM	lung	0.958895
rs1153855	yes	15	45660758	GATM	thyroid	0.978173
rs1153855	yes	15	45660758	GATM-AS1	brain cerebellum	0.948459
rs1153855	yes	15	45660758	GATM-AS1	brain putamen basal ganglia	0.913287
rs1153855	yes	15	45660758	RP11-96O20.5	brain cerebellar hemisphere	0.936952
rs1153855	yes	15	45660758	SHF	whole blood	0.893907
rs1153855	yes	15	45660758	SLC28A2	adrenal gland	0.907759
rs1153855	yes	15	45660758	SLC28A2	brain amygdala	0.911919
rs1153855	yes	15	45660758	SLC28A2	brain hippocampus	0.903283
rs1153855	yes	15	45660758	SLC28A2	colon transverse	0.968352
rs4775830	no	15	45533344	SLC28A2-AS1	brain spinal cord cervical c-1	0.833203
rs1153855	yes	15	45660758	SORD2P	adipose visceral omentum	0.920044
rs1153855	yes	15	45660758	SORD2P	whole blood	0.80665
rs2261092	yes	20	62353933	EEF1A2	whole blood	0.952009
rs2261092	yes	20	62353933	MYT1	brain substantia nigra	0.852448
rs2261092	yes	20	62353933	SLC17A9	brain substantia nigra	0.916131
rs2261092	yes	20	62353933	ZGPAT	ovary	0.984012
The table contains summary of colocalization (based on conditional association analysis) of eGFR association known index SNPs and novel independent signals with a high posterior probability of colocalization (PP) ≥ 80% in at least one tissue. Rsid: SNP rsid; Known: SNP was reported as an index SNP in the previous report of eGFR labeled “yes” and novel independent signal identified by quasi-adapti…

## Sheet: ST10
Supplementary Table 10: Summary of consistent colocalization results between colocalization based on conditional and unconditional association analyses.
rsid	Known	Chr	gene	tissue	Supplementary Figure
rs807624	yes	2	DDX1	skin not sun exposed suprapubic	61.A
rs807624	yes	2	DDX1	skin sun exposed lower leg	61.A
rs1397764	yes	3	RNF7	brain cerebellum	62.A
rs1397764	yes	3	TFDP2	liver	62.A
rs1397764	yes	3	TFDP2	skin sun exposed lower leg	62.A
rs1397764	yes	3	TFDP2	tubulointerstitial	62.A
rs3904600	no	6	RREB1	brain cerebellar hemisphere	64.B
rs6912283	no	6	CRIP3	skin sun exposed lower leg	65.B
rs6912283	no	6	DNPH1	skin sun exposed lower leg	65.B
rs6912283	no	6	LRRC73	skin sun exposed lower leg	65.B
rs6912283	no	6	RPL7L1	colon sigmoid and muscle skeletal	65.B
rs6951593	no	7	AC073133.1	brain substantia nigra	66.B
rs3757387	yes	7	IRF5	adipose subcutaneous	76.A
rs3757387	yes	7	IRF5	adipose visceral omentum	76.A
rs3757387	yes	7	IRF5	adrenal gland	76.A
rs3757387	yes	7	IRF5	artery aorta	76.A
rs3757387	yes	7	IRF5	artery coronary	76.A
rs3757387	yes	7	IRF5	artery tibial	76.A
rs3757387	yes	7	IRF5	brain cortex	76.A
rs3757387	yes	7	IRF5	breast mammary tissue	76.A
rs3757387	yes	7	IRF5	cells cultured fibroblasts	76.A
rs3757387	yes	7	IRF5	cells ebv-transformed lymphocytes	76.A
rs3757387	yes	7	IRF5	colon sigmoid	76.A
rs3757387	yes	7	IRF5	colon transverse	76.A
rs3757387	yes	7	IRF5	esophagus gastroesophageal junction	76.A
rs3757387	yes	7	IRF5	esophagus muscularis	76.A
rs3757387	yes	7	IRF5	heart atrial appendage	76.A
rs3757387	yes	7	IRF5	heart left ventricle	76.A
rs3757387	yes	7	IRF5	liver	76.A
rs3757387	yes	7	IRF5	lung	76.A
rs3757387	yes	7	IRF5	muscle skeletal	76.A
rs3757387	yes	7	IRF5	nerve tibial	76.A
rs3757387	yes	7	IRF5	pancreas	76.A
rs3757387	yes	7	IRF5	prostate	76.A
rs3757387	yes	7	IRF5	skin not sun exposed suprapubic	76.A
rs3757387	yes	7	IRF5	skin sun exposed lower leg	76.A
rs3757387	yes	7	IRF5	small intestine terminal ileum	76.A
rs3757387	yes	7	IRF5	spleen	76.A
rs3757387	yes	7	IRF5	stomach	76.A
rs3757387	yes	7	IRF5	testis	76.A
rs3757387	yes	7	IRF5	thyroid	76.A
rs3757387	yes	7	IRF5	uterus	76.A
rs3757387	yes	7	IRF5	whole blood	76.A
rs3757387	yes	7	RP11-286H14.8	stomach	76.A
rs13227214	no	7	RP11-286H14.4	testis	76.B
rs13227214	no	7	TSPAN33	liver	76.B
rs13227214	no	7	TSPAN33	pancreas	76.B
rs13227214	no	7	TSPAN33	stomach	76.B
rs13227214	no	7	TSPAN33	tubulointerstitial	76.B
rs10086569	yes	8	CPNE3	adipose subcutaneous	68.A
rs10086569	yes	8	CPNE3	adipose visceral omentum	68.A
rs10086569	yes	8	CPNE3	adrenal gland	68.A
rs10086569	yes	8	CPNE3	artery aorta	68.A
rs10086569	yes	8	CPNE3	artery tibial	68.A
rs10086569	yes	8	CPNE3	brain spinal cord cervical c-1	68.A
rs10086569	yes	8	CPNE3	breast mammary tissue	68.A
rs10086569	yes	8	CPNE3	colon transverse	68.A
rs10086569	yes	8	CPNE3	esophagus muscularis	68.A
rs10086569	yes	8	CPNE3	liver	68.A
rs10086569	yes	8	CPNE3	lung	68.A
rs10086569	yes	8	CPNE3	minor salivary gland	68.A
rs10086569	yes	8	CPNE3	nerve tibial	68.A
rs10086569	yes	8	CPNE3	testis	68.A
rs10086569	yes	8	CTD-2284J15.1	muscle skeletal	68.A
rs10086569	yes	8	NTAN1P2	artery tibial	68.A
rs10086569	yes	8	NTAN1P2	heart atrial appendage	68.A
rs10086569	yes	8	NTAN1P2	nerve tibial	68.A
rs10086569	yes	8	NTAN1P2	thyroid	68.A
rs10086569	yes	8	RMDN1	adipose subcutaneous	68.A
rs10086569	yes	8	RMDN1	artery coronary	68.A
rs10086569	yes	8	RMDN1	artery tibial	68.A
rs10086569	yes	8	RMDN1	brain amygdala	68.A
rs10086569	yes	8	RMDN1	brain anterior cingulate cortex ba24	68.A
rs10086569	yes	8	RMDN1	brain caudate basal ganglia	68.A
rs10086569	yes	8	RMDN1	brain cerebellar hemisphere	68.A
rs10086569	yes	8	RMDN1	brain cerebellum	68.A
rs10086569	yes	8	RMDN1	brain cortex	68.A
rs10086569	yes	8	RMDN1	brain frontal cortex ba9	68.A
rs10086569	yes	8	RMDN1	brain hippocampus	68.A
rs10086569	yes	8	RMDN1	brain hypothalamus	68.A
rs10086569	yes	8	RMDN1	brain nucleus accumbens basal ganglia	68.A
rs10086569	yes	8	RMDN1	brain putamen basal ganglia	68.A
rs10086569	yes	8	RMDN1	brain spinal cord cervical c-1	68.A
rs10086569	yes	8	RMDN1	colon sigmoid	68.A
rs10086569	yes	8	RMDN1	colon transverse	68.A
rs10086569	yes	8	RMDN1	esophagus gastroesophageal junction	68.A
rs10086569	yes	8	RMDN1	esophagus mucosa	68.A
rs10086569	yes	8	RMDN1	esophagus muscularis	68.A
rs10086569	yes	8	RMDN1	heart atrial appendage	68.A
rs10086569	yes	8	RMDN1	liver	68.A
rs10086569	yes	8	RMDN1	nerve tibial	68.A
rs10086569	yes	8	RMDN1	pituitary	68.A
rs10086569	yes	8	RMDN1	small intestine terminal ileum	68.A
rs10086569	yes	8	RMDN1	spleen	68.A
rs10086569	yes	8	RMDN1	testis	68.A
rs10086569	yes	8	RMDN1	thyroid	68.A
rs10086569	yes	8	RMDN1	whole blood	68.A
rs10086569	yes	8	SLC2A3P4	esophagus gastroesophageal junction	68.A
rs10086569	yes	8	SLC2A3P4	esophagus muscularis	68.A
rs10086569	yes	8	SLC2A3P4	lung	68.A
rs10086569	yes	8	SLC2A3P4	nerve tibial	68.A
rs10086569	yes	8	SLC2A3P4	thyroid	68.A
rs10086569	yes	8	WWP1	brain nucleus accumbens basal ganglia	68.A
rs10086569	yes	8	WWP1	skin sun exposed lower leg	68.A
rs10086569	yes	8	WWP1	thyroid	68.A
rs2039424	yes	9	PIP5K1B	artery aorta	69.A
rs2039424	yes	9	PIP5K1B	nerve tibial	69.A
rs2039424	yes	9	RP11-203L2.3	artery tibial	69.A
rs2039424	yes	9	RP11-203L2.3	brain cerebellar hemisphere	69.A
rs2039424	yes	9	RP11-203L2.3	brain cerebellum	69.A
rs2039424	yes	9	RP11-203L2.3	lung	69.A
rs11227260	yes	11	BANF1	adipose subcutaneous	70.A
rs11227260	yes	11	BANF1	cells cultured fibroblasts	70.A
rs11227260	yes	11	BANF1	esophagus mucosa	70.A
rs11227260	yes	11	CST6	artery tibial	70.A
rs11227260	yes	11	EIF1AD	skin sun exposed lower leg	70.A
rs11227260	yes	11	EIF1AD	testis	70.A
rs11227260	yes	11	KRT8P26	skin not sun exposed suprapubic	70.A
rs11227260	yes	11	KRT8P26	skin sun exposed lower leg	70.A
rs11227260	yes	11	LTBP3	brain substantia nigra	70.A
rs11227260	yes	11	MALAT1	brain hypothalamus	70.A
rs11227260	yes	11	OVOL1	brain anterior cingulate cortex ba24	70.A
rs11227260	yes	11	OVOL1	brain caudate basal ganglia	70.A
rs11227260	yes	11	OVOL1	brain cerebellar hemisphere	70.A
rs11227260	yes	11	OVOL1	brain cerebellum	70.A
rs11227260	yes	11	OVOL1	brain cortex	70.A
rs11227260	yes	11	OVOL1	brain frontal cortex ba9	70.A
rs11227260	yes	11	OVOL1	brain nucleus accumbens basal ganglia	70.A
rs11227260	yes	11	OVOL1	brain putamen basal ganglia	70.A
rs11227260	yes	11	OVOL1	thyroid	70.A
rs11227260	yes	11	RP11-770G2.2	brain cortex	70.A
rs11227260	yes	11	SCYL1	cells cultured fibroblasts	70.A
rs11227260	yes	11	SIPA1	artery tibial	70.A
rs2634675	yes	12	C12orf54	brain spinal cord cervical c-1	73.A
rs2634675	yes	12	C12orf54	muscle skeletal	73.A
rs2634675	yes	12	C12orf54	nerve tibial	73.A
rs2634675	yes	12	CCDC184	brain cortex	73.A
rs2634675	yes	12	CCDC184	brain frontal cortex ba9	73.A
rs2634675	yes	12	H1FNT	muscle skeletal	73.A
rs2634675	yes	12	OR10AD1	pituitary	73.A
rs2634675	yes	12	OR10AD1	testis	73.A
rs2634675	yes	12	OR8S1	brain amygdala	73.A
rs2634675	yes	12	OR8S1	nerve tibial	73.A
rs2634675	yes	12	OR8T1P	colon sigmoid	73.A
rs2634675	yes	12	OR8T1P	nerve tibial	73.A
rs2634675	yes	12	RP11-370I10.11	brain frontal cortex ba9	73.A
rs2634675	yes	12	RP11-370I10.12	brain cerebellar hemisphere	73.A
rs2634675	yes	12	RP11-370I10.12	colon sigmoid	73.A
rs2634675	yes	12	RP11-370I10.12	colon transverse	73.A
rs2634675	yes	12	RP11-370I10.12	esophagus mucosa	73.A
rs2634675	yes	12	RP11-370I10.12	esophagus muscularis	73.A
rs2634675	yes	12	RP11-370I10.12	heart atrial appendage	73.A
rs2634675	yes	12	RP11-370I10.12	lung	73.A
rs2634675	yes	12	RP11-370I10.12	minor salivary gland	73.A
rs2634675	yes	12	RP11-370I10.12	muscle skeletal	73.A
rs2634675	yes	12	RP11-370I10.12	nerve tibial	73.A
rs2634675	yes	12	RP11-370I10.12	pituitary	73.A
rs2634675	yes	12	RP11-370I10.12	prostate	73.A
rs2634675	yes	12	RP11-370I10.12	skin not sun exposed suprapubic	73.A
rs2634675	yes	12	RP11-370I10.12	testis	73.A
rs2634675	yes	12	RP11-370I10.12	thyroid	73.A
rs2634675	yes	12	RP11-474C8.7	brain amygdala	73.A
rs2634675	yes	12	SENP1	brain cortex	73.A
rs2634675	yes	12	SENP1	heart left ventricle	73.A
rs2634675	yes	12	ZNF641	cells ebv-transformed lymphocytes	73.A
rs2634675	yes	12	ZNF641	muscle skeletal	73.A
rs1153855	yes	15	C15orf48	testis	74.A
rs1153855	yes	15	CTD-2651B20.4	adipose subcutaneous	74.A
rs1153855	yes	15	CTD-2651B20.4	artery aorta	74.A
rs1153855	yes	15	CTD-2651B20.4	artery coronary	74.A
rs1153855	yes	15	CTD-2651B20.4	artery tibial	74.A
rs1153855	yes	15	CTD-2651B20.4	brain amygdala	74.A
rs1153855	yes	15	CTD-2651B20.4	brain anterior cingulate cortex ba24	74.A
rs1153855	yes	15	CTD-2651B20.4	brain caudate basal ganglia	74.A
rs1153855	yes	15	CTD-2651B20.4	brain cerebellar hemisphere	74.A
rs1153855	yes	15	CTD-2651B20.4	brain cerebellum	74.A
rs1153855	yes	15	CTD-2651B20.4	brain cortex	74.A
rs1153855	yes	15	CTD-2651B20.4	brain frontal cortex ba9	74.A
rs1153855	yes	15	CTD-2651B20.4	brain hippocampus	74.A
rs1153855	yes	15	CTD-2651B20.4	brain hypothalamus	74.A
rs1153855	yes	15	CTD-2651B20.4	brain nucleus accumbens basal ganglia	74.A
rs1153855	yes	15	CTD-2651B20.4	brain putamen basal ganglia	74.A
rs1153855	yes	15	CTD-2651B20.4	brain spinal cord cervical c-1	74.A
rs1153855	yes	15	CTD-2651B20.4	brain substantia nigra	74.A
rs1153855	yes	15	CTD-2651B20.4	breast mammary tissue	74.A
rs1153855	yes	15	CTD-2651B20.4	cells ebv-transformed lymphocytes	74.A
rs1153855	yes	15	CTD-2651B20.4	colon sigmoid	74.A
rs1153855	yes	15	CTD-2651B20.4	colon transverse	74.A
rs1153855	yes	15	CTD-2651B20.4	esophagus gastroesophageal junction	74.A
rs1153855	yes	15	CTD-2651B20.4	esophagus muscularis	74.A
rs1153855	yes	15	CTD-2651B20.4	kidney cortex	74.A
rs1153855	yes	15	CTD-2651B20.4	liver	74.A
rs1153855	yes	15	CTD-2651B20.4	minor salivary gland	74.A
rs1153855	yes	15	CTD-2651B20.4	muscle skeletal	74.A
rs1153855	yes	15	CTD-2651B20.4	nerve tibial	74.A
rs1153855	yes	15	CTD-2651B20.4	ovary	74.A
rs1153855	yes	15	CTD-2651B20.4	pancreas	74.A
rs1153855	yes	15	CTD-2651B20.4	prostate	74.A
rs1153855	yes	15	CTD-2651B20.4	skin not sun exposed suprapubic	74.A
rs1153855	yes	15	CTD-2651B20.4	skin sun exposed lower leg	74.A
rs1153855	yes	15	CTD-2651B20.4	small intestine terminal ileum	74.A
rs1153855	yes	15	CTD-2651B20.4	spleen	74.A
rs1153855	yes	15	CTD-2651B20.4	stomach	74.A
rs1153855	yes	15	CTD-2651B20.4	testis	74.A
rs1153855	yes	15	CTD-2651B20.4	thyroid	74.A
rs1153855	yes	15	CTD-2651B20.4	vagina	74.A
rs1153855	yes	15	DUOX1	muscle skeletal	74.A
rs1153855	yes	15	DUOXA1	thyroid	74.A
rs1153855	yes	15	EIF3J-AS1	brain cortex	74.A
rs1153855	yes	15	GATM	lung	74.A
rs1153855	yes	15	GATM	thyroid	74.A
rs1153855	yes	15	GATM-AS1	brain cerebellum	74.A
rs1153855	yes	15	GATM-AS1	brain putamen basal ganglia	74.A
rs1153855	yes	15	RP11-96O20.5	brain cerebellar hemisphere	74.A
rs1153855	yes	15	SHF	whole blood	74.A
rs1153855	yes	15	SLC28A2	adrenal gland	74.A
rs1153855	yes	15	SLC28A2	brain amygdala	74.A
rs1153855	yes	15	SLC28A2	brain hippocampus	74.A
rs1153855	yes	15	SLC28A2	colon transverse	74.A
rs1153855	yes	15	SORD2P	adipose visceral omentum	74.A
rs1153855	yes	15	SORD2P	whole blood	74.A
The table contains summary of consistent colocalization results between colocalization based on conditional and unconditional association analyses with a high posterior probability of colocalization (PP) ≥ 80% in at least one tissue. Rsid: SNP rsid; Known: SNP was reported as an index SNP in the previous report of eGFR labeled “yes” and novel independent signal identified by quasi-adaptive method…

[truncated: 1 more sheets: ST11]
